# Supplementary material for: Bis{(E)-3-[(2-hy­droxy­benzyl­idene)amino]­prop­yl}ammonium chloride
Source: Acta Crystallogr Sect E Struct Rep Online. 2012 Nov 10;68(Pt 12):o3314. doi: 10.1107/S1600536812045424 (PMC3588923; doi:10.1107/S1600536812045424)
Supplement: Supplementary file 1 [file e-68-o3314-sup1.cif]

##############################################################################
#                                                                            #
# This CIF contains the data in a paper accepted for publication in          #
# Acta Crystallographica Section E. It conforms to the requirements of       #
# Notes for Authors for Acta Crystallographica Section E, and has been       #
# peer reviewed under the auspices of the IUCr Commission on Journals.       #
#                                                                            #
# Full details of the Crystallographic Information File format               #
# are given in the paper "The Crystallographic Information File (CIF):       #
# a New Standard Archive File for Crystallography" by S. R. Hall, F. H.      #
# Allen and I. D. Brown [Acta Cryst. (1991), A47, 655-685].                  #
#                                                                            #
# The current version of the core CIF dictionary is obtainable from          #
# ftp://ftp.iucr.org/pub/cif_core.dic.                                       #
#                                                                            #
# Software is freely available for graphical display of the structure(s)     #
# in this CIF. For information consult the CIF software page                 #
# http://www.iucr.org/resources/cif/software.                                #
#                                                                            #
# This file may be used for bona fide research purposes within the           #
# scientific community so long as proper attribution is given to the journal # 
# article from which it was obtained.                                        #
#                                                                            #
##############################################################################
data_I
_audit_creation_method     SHELXL-97
_chemical_name_systematic
;
Bis{(<i>E</i>)-3-[(2-hydroxybenzylidene)amino]propyl}ammonium chloride
;
_chemical_name_common
;
;
_chemical_formula_moiety     'C20 H26 N3 O2 +, Cl -'
_chemical_formula_sum     'C20 H26 Cl N3 O2'
_chemical_formula_iupac     'C20 H26 N3 O2 +, Cl -'
_chemical_formula_weight     375.88
_chemical_melting_point     ?
_space_group_crystal_system     orthorhombic
_space_group_name_H-M_alt     'P c c n'
_space_group_name_Hall     '-P 2ab 2ac'
loop_
    _space_group_symop_id
    _space_group_symop_operation_xyz
    1 'x, y, z'
    2 '-x+1/2, -y+1/2, z'
    3 'x+1/2, -y, -z+1/2'
    4 '-x, y+1/2, -z+1/2'
    5 '-x, -y, -z'
    6 'x-1/2, y-1/2, -z'
    7 '-x-1/2, y, z-1/2'
    8 'x, -y-1/2, z-1/2'
_cell_length_a     4.9848(3)
_cell_length_b     38.714(2)
_cell_length_c     10.3299(7)
_cell_angle_alpha     90.00
_cell_angle_beta     90.00
_cell_angle_gamma     90.00
_cell_volume     1993.5(2)
_cell_formula_units_Z     4
_cell_measurement_reflns_used     2556
_cell_measurement_theta_min     3.6767
_cell_measurement_theta_max     26.3113
_cell_measurement_temperature     100.0
_exptl_crystal_description     prism
_exptl_crystal_colour     white
_exptl_crystal_size_max     0.5183
_exptl_crystal_size_mid     0.3687
_exptl_crystal_size_min     0.0399
_exptl_crystal_density_diffrn     1.252
_exptl_crystal_density_meas     ?
_exptl_crystal_density_method     'not measured'
_exptl_crystal_F_000     800
_exptl_absorpt_coefficient_mu     0.210
_exptl_absorpt_correction_type     analytical
_exptl_absorpt_process_details
;
[CrysAlis PRO (Oxford Diffraction, 2009), based on expressions derived
from
Clark & Reid (1995)]
;
_exptl_absorpt_correction_T_min     0.94
_exptl_absorpt_correction_T_max     0.992
_diffrn_ambient_temperature     100.0
_diffrn_radiation_type     'Mo K\a'
_diffrn_radiation_wavelength     0.7107
_diffrn_radiation_source     'fine-focus sealed tube'
_diffrn_radiation_monochromator     graphite
_diffrn_measurement_device_type
                               'Oxford Diffraction Xcalibur (Eos, Gemini ultra)'
_diffrn_measurement_method     '\w scans'
_diffrn_detector_area_resol_mean     16.0122
_diffrn_reflns_number     8874
_diffrn_reflns_av_R_equivalents     0.0491
_diffrn_reflns_av_sigmaI/netI     0.0439
_diffrn_reflns_theta_min     3.95
_diffrn_reflns_theta_max     26.38
_diffrn_reflns_theta_full     26.38
_diffrn_measured_fraction_theta_max     0.998
_diffrn_measured_fraction_theta_full     0.998
_diffrn_reflns_limit_h_min     -6
_diffrn_reflns_limit_h_max     5
_diffrn_reflns_limit_k_min     -48
_diffrn_reflns_limit_k_max     48
_diffrn_reflns_limit_l_min     -12
_diffrn_reflns_limit_l_max     12
_diffrn_standards_number     ?
_diffrn_standards_interval_count     ?
_diffrn_standards_interval_time     ?
_diffrn_standards_decay_%     0.0
_reflns_number_total     2040
_reflns_number_gt     1654
_reflns_threshold_expression     I>2sigma(I)
_refine_ls_structure_factor_coef     Fsqd
_refine_ls_matrix_type     full
_refine_ls_R_factor_all     0.0914
_refine_ls_R_factor_gt     0.0759
_refine_ls_wR_factor_gt     0.1436
_refine_ls_wR_factor_ref     0.1503
_refine_ls_goodness_of_fit_ref     1.208
_refine_ls_restrained_S_all     1.208
_refine_ls_number_reflns     2040
_refine_ls_number_parameters     119
_refine_ls_number_restraints     0
_refine_ls_hydrogen_treatment     refU
_refine_ls_weighting_scheme     calc
_refine_ls_weighting_details
         'calc w=1/[\s^2^(Fo^2^)+(0.0141P)^2^+6.1394P] where P=(Fo^2^+2Fc^2^)/3'
_atom_sites_solution_hydrogens     geom
_atom_sites_solution_primary     direct
_atom_sites_solution_secondary     difmap
_refine_ls_shift/su_max     0.000
_refine_ls_shift/su_mean     0.000
_refine_diff_density_max     0.389
_refine_diff_density_min     -0.875
_refine_ls_extinction_method     none
_refine_ls_extinction_coef     ?
loop_
    _atom_type_symbol
    _atom_type_description
    _atom_type_scat_dispersion_real
    _atom_type_scat_dispersion_imag
    _atom_type_scat_source
    'C' 'C' 0.0033 0.0016
                         'International Tables Vol C Tables 4.2.6.8 and 6.1.1.4'
    'H' 'H' 0.0000 0.0000
                         'International Tables Vol C Tables 4.2.6.8 and 6.1.1.4'
    'Cl' 'Cl' 0.1484 0.1585
                         'International Tables Vol C Tables 4.2.6.8 and 6.1.1.4'
    'N' 'N' 0.0061 0.0033
                         'International Tables Vol C Tables 4.2.6.8 and 6.1.1.4'
    'O' 'O' 0.0106 0.0060
                         'International Tables Vol C Tables 4.2.6.8 and 6.1.1.4'
_computing_data_collection
;
CrysAlis PRO (Oxford Diffraction, 2009)
;
_computing_cell_refinement
;
CrysAlis PRO (Oxford Diffraction, 2009)
;
_computing_data_reduction
;
CrysAlis PRO (Oxford Diffraction, 2009)
;
_computing_structure_solution     'SHELXS97 (Sheldrick, 2008)'
_computing_structure_refinement     'SHELXL97 (Sheldrick, 2008)'
_computing_molecular_graphics
;
<i>OLEX2</i> (Dolomanov <i>et al.</i>, 2009)
;
_computing_publication_material
;
<i>OLEX2</i> (Dolomanov <i>et al.</i>, 2009)
;
loop_
    _atom_site_type_symbol
    _atom_site_label
    _atom_site_fract_x
    _atom_site_fract_y
    _atom_site_fract_z
    _atom_site_U_iso_or_equiv
    _atom_site_adp_type
    _atom_site_calc_flag
    _atom_site_refinement_flags
    _atom_site_occupancy
    _atom_site_symmetry_multiplicity
    _atom_site_disorder_assembly
    _atom_site_disorder_group
    O O1 -0.1873(5) 0.13196(7) 0.8454(3) 0.0340(7) Uani d . 1 1 . .
    H H1 -0.0740 0.1460 0.7900 0.051 Uiso d R 1 1 . .
    N N1 0.2500 0.2500 0.5049(4) 0.0174(8) Uani d S 1 2 . .
    H H1A 0.1010 0.2508 0.5560 0.021 Uiso d R 1 1 . .
    N N2 0.1804(6) 0.14754(7) 0.6799(3) 0.0229(7) Uani d . 1 1 . .
    C C1 0.2328(7) 0.21793(8) 0.4236(3) 0.0213(7) Uani d . 1 1 . .
    H H1B 0.4094 0.2126 0.3897 0.026 Uiso calc R 1 1 . .
    H H1C 0.1150 0.2223 0.3507 0.026 Uiso calc R 1 1 . .
    C C2 0.1289(7) 0.18696(8) 0.4984(3) 0.0230(8) Uani d . 1 1 . .
    H H2A 0.0861 0.1688 0.4373 0.028 Uiso calc R 1 1 . .
    H H2B -0.0364 0.1935 0.5414 0.028 Uiso calc R 1 1 . .
    C C3 0.3212(7) 0.17249(9) 0.5993(3) 0.0236(8) Uani d . 1 1 . .
    H H3A 0.4716 0.1614 0.5566 0.028 Uiso calc R 1 1 . .
    H H3B 0.3901 0.1911 0.6526 0.028 Uiso calc R 1 1 . .
    C C4 0.2480(7) 0.11586(8) 0.6762(3) 0.0226(7) Uani d . 1 1 . .
    H H4 0.3885 0.1092 0.6225 0.027 Uiso calc R 1 1 . .
    C C5 0.1112(7) 0.08970(9) 0.7539(3) 0.0234(8) Uani d . 1 1 . .
    C C6 -0.1012(7) 0.09900(9) 0.8369(3) 0.0257(8) Uani d . 1 1 . .
    C C7 -0.2244(9) 0.07364(10) 0.9119(4) 0.0345(9) Uani d . 1 1 . .
    H H7 -0.3635 0.0796 0.9676 0.041 Uiso calc R 1 1 . .
    C C8 -0.1417(9) 0.03980(11) 0.9042(4) 0.0388(10) Uani d . 1 1 . .
    H H8 -0.2260 0.0231 0.9547 0.047 Uiso calc R 1 1 . .
    C C9 0.0656(9) 0.03018(10) 0.8224(4) 0.0394(10) Uani d . 1 1 . .
    H H9 0.1205 0.0073 0.8177 0.047 Uiso calc R 1 1 . .
    C C10 0.1893(8) 0.05520(9) 0.7478(4) 0.0325(9) Uani d . 1 1 . .
    H H10 0.3278 0.0489 0.6924 0.039 Uiso calc R 1 1 . .
    Cl Cl1 -0.2500 0.2500 0.68790(11) 0.0223(3) Uani d S 1 2 . .
loop_
    _atom_site_aniso_label
    _atom_site_aniso_U_11
    _atom_site_aniso_U_22
    _atom_site_aniso_U_33
    _atom_site_aniso_U_12
    _atom_site_aniso_U_13
    _atom_site_aniso_U_23
    O1 0.0353(16) 0.0380(14) 0.0286(15) 0.0007(12) 0.0106(13) -0.0020(12)
    N1 0.0110(18) 0.0282(19) 0.0131(19) -0.0011(17) 0.000 0.000
    N2 0.0248(16) 0.0259(14) 0.0180(15) -0.0025(12) -0.0038(13) -0.0005(12)
    C1 0.0195(16) 0.0289(17) 0.0156(16) -0.0015(15) -0.0012(14) -0.0030(13)
    C2 0.0200(18) 0.0259(17) 0.0230(19) -0.0021(14) -0.0039(15) -0.0010(14)
    C3 0.0235(19) 0.0263(17) 0.0208(18) -0.0040(14) -0.0011(15) -0.0029(14)
    C4 0.0210(17) 0.0310(17) 0.0158(16) 0.0000(15) 0.0007(15) -0.0017(14)
    C5 0.0202(18) 0.0298(18) 0.0201(18) -0.0024(14) -0.0037(15) 0.0004(14)
    C6 0.0252(19) 0.0342(19) 0.0178(18) -0.0038(16) -0.0034(15) -0.0008(15)
    C7 0.031(2) 0.048(2) 0.024(2) -0.0092(19) 0.0037(18) 0.0034(17)
    C8 0.037(2) 0.045(2) 0.035(2) -0.0136(19) -0.0037(19) 0.0133(19)
    C9 0.045(3) 0.030(2) 0.043(3) 0.0001(18) 0.000(2) 0.0099(18)
    C10 0.032(2) 0.0319(19) 0.033(2) 0.0000(17) 0.0020(18) 0.0014(17)
    Cl1 0.0132(5) 0.0368(6) 0.0169(5) -0.0037(5) 0.000 0.000
_geom_special_details
;
 All esds (except the esd in the dihedral angle between two l.s. planes)
 are estimated using the full covariance matrix.  The cell esds are taken
 into account individually in the estimation of esds in distances, angles
 and torsion angles; correlations between esds in cell parameters are only
 used when they are defined by crystal symmetry.  An approximate (isotropic)
 treatment of cell esds is used for estimating esds involving l.s. planes.
;
loop_
    _geom_bond_atom_site_label_1
    _geom_bond_atom_site_label_2
    _geom_bond_site_symmetry_2
    _geom_bond_distance
    _geom_bond_publ_flag
    O1 C6 . 1.349(4) ?
    O1 H1 . 0.9705 ?
    N1 C1 2 1.501(4) ?
    N1 C1 . 1.501(4) ?
    N1 H1A . 0.9117 ?
    N2 C4 . 1.272(4) ?
    N2 C3 . 1.456(4) ?
    C1 C2 . 1.518(4) ?
    C1 H1B . 0.9700 ?
    C1 H1C . 0.9700 ?
    C2 C3 . 1.522(5) ?
    C2 H2A . 0.9700 ?
    C2 H2B . 0.9700 ?
    C3 H3A . 0.9700 ?
    C3 H3B . 0.9700 ?
    C4 C5 . 1.461(5) ?
    C4 H4 . 0.9300 ?
    C5 C10 . 1.393(5) ?
    C5 C6 . 1.409(5) ?
    C6 C7 . 1.394(5) ?
    C7 C8 . 1.376(6) ?
    C7 H7 . 0.9300 ?
    C8 C9 . 1.386(6) ?
    C8 H8 . 0.9300 ?
    C9 C10 . 1.383(5) ?
    C9 H9 . 0.9300 ?
    C10 H10 . 0.9300 ?
loop_
    _geom_angle_atom_site_label_1
    _geom_angle_atom_site_label_2
    _geom_angle_atom_site_label_3
    _geom_angle_site_symmetry_1
    _geom_angle_site_symmetry_3
    _geom_angle
    _geom_angle_publ_flag
    C6 O1 H1 . . 107.8 ?
    C1 N1 C1 2 . 112.0(3) ?
    C1 N1 H1A 2 . 110.0 ?
    C1 N1 H1A . . 107.8 ?
    C4 N2 C3 . . 119.6(3) ?
    N1 C1 C2 . . 112.8(3) ?
    N1 C1 H1B . . 109.0 ?
    C2 C1 H1B . . 109.0 ?
    N1 C1 H1C . . 109.0 ?
    C2 C1 H1C . . 109.0 ?
    H1B C1 H1C . . 107.8 ?
    C1 C2 C3 . . 115.1(3) ?
    C1 C2 H2A . . 108.5 ?
    C3 C2 H2A . . 108.5 ?
    C1 C2 H2B . . 108.5 ?
    C3 C2 H2B . . 108.5 ?
    H2A C2 H2B . . 107.5 ?
    N2 C3 C2 . . 109.4(3) ?
    N2 C3 H3A . . 109.8 ?
    C2 C3 H3A . . 109.8 ?
    N2 C3 H3B . . 109.8 ?
    C2 C3 H3B . . 109.8 ?
    H3A C3 H3B . . 108.2 ?
    N2 C4 C5 . . 121.8(3) ?
    N2 C4 H4 . . 119.1 ?
    C5 C4 H4 . . 119.1 ?
    C10 C5 C6 . . 118.8(3) ?
    C10 C5 C4 . . 120.6(3) ?
    C6 C5 C4 . . 120.5(3) ?
    O1 C6 C7 . . 119.3(3) ?
    O1 C6 C5 . . 121.3(3) ?
    C7 C6 C5 . . 119.3(3) ?
    C8 C7 C6 . . 120.4(4) ?
    C8 C7 H7 . . 119.8 ?
    C6 C7 H7 . . 119.8 ?
    C7 C8 C9 . . 121.0(4) ?
    C7 C8 H8 . . 119.5 ?
    C9 C8 H8 . . 119.5 ?
    C10 C9 C8 . . 119.0(4) ?
    C10 C9 H9 . . 120.5 ?
    C8 C9 H9 . . 120.5 ?
    C9 C10 C5 . . 121.5(4) ?
    C9 C10 H10 . . 119.3 ?
    C5 C10 H10 . . 119.3 ?
loop_
    _geom_torsion_atom_site_label_1
    _geom_torsion_atom_site_label_2
    _geom_torsion_atom_site_label_3
    _geom_torsion_atom_site_label_4
    _geom_torsion_site_symmetry_1
    _geom_torsion_site_symmetry_2
    _geom_torsion_site_symmetry_3
    _geom_torsion_site_symmetry_4
    _geom_torsion
    _geom_torsion_publ_flag
    C1 N1 C1 C2 2 . . . -161.9(3) ?
    N1 C1 C2 C3 . . . . -70.5(4) ?
    C4 N2 C3 C2 . . . . 114.2(3) ?
    C1 C2 C3 N2 . . . . 169.3(3) ?
    C3 N2 C4 C5 . . . . -179.2(3) ?
    N2 C4 C5 C10 . . . . 180.0(3) ?
    N2 C4 C5 C6 . . . . -0.4(5) ?
    C10 C5 C6 O1 . . . . -179.2(3) ?
    C4 C5 C6 O1 . . . . 1.2(5) ?
    C10 C5 C6 C7 . . . . 1.0(5) ?
    C4 C5 C6 C7 . . . . -178.7(3) ?
    O1 C6 C7 C8 . . . . 179.5(4) ?
    C5 C6 C7 C8 . . . . -0.6(6) ?
    C6 C7 C8 C9 . . . . 0.2(6) ?
    C7 C8 C9 C10 . . . . 0.0(6) ?
    C8 C9 C10 C5 . . . . 0.4(6) ?
    C6 C5 C10 C9 . . . . -0.8(6) ?
    C4 C5 C10 C9 . . . . 178.8(4) ?
loop_
    _geom_hbond_atom_site_label_D
    _geom_hbond_atom_site_label_H
    _geom_hbond_atom_site_label_A
    _geom_hbond_site_symmetry_A
    _geom_hbond_distance_DH
    _geom_hbond_distance_HA
    _geom_hbond_distance_DA
    _geom_hbond_angle_DHA
    N1 H1A Cl1 . 0.91 2.22 3.128(2) 176
    O1 H1 N2 . 0.97 1.70 2.577(4) 148
    C1 H1C Cl1 7 0.97 2.70 3.642(4) 164
_iucr_refine_instructions_details
;
TITL I         P c c n      R = 0.08
CELL  0.71070    4.9848   38.7140   10.3299    90.000    90.000    90.000
ZERR        4    0.0003    0.0020    0.0007     0.000     0.000     0.000
LATT   1
SYMM     0.50000 - X ,    0.50000 - Y ,              Z
SYMM     0.50000 + X ,            - Y ,    0.50000 - Z
SYMM             - X ,    0.50000 + Y ,    0.50000 - Z
SFAC  C  H Cl  N  O
UNIT    80  104   4  12   8
TEMP  -173
L.S. 5
FMAP 2
PLAN -20
eqiv $1 -1/2-x,y,-1/2+z
HTAB N1 CL1
HTAB O1 N2
HTAB C1 Cl1_$1
ACTA
BOND $H
CONF
WGHT    0.013000    6.140800
FVAR       3.65032
O1    5   -0.187285    0.131955    0.845370    11.00000    0.03547    0.03822 =
         0.02873   -0.00196    0.01067    0.00071
AFIX   3
H1    2   -0.073985    0.145995    0.789970    11.00000   -1.50000
AFIX   0
N1    4    0.250000    0.250000    0.504882    10.50000    0.01117    0.02832 =
         0.01320    0.00000    0.00000   -0.00105
AFIX   3
H1A   2    0.101000    0.250800    0.555982    11.00000   -1.20000
AFIX   0
N2    4    0.180415    0.147541    0.679936    11.00000    0.02486    0.02611 =
         0.01809   -0.00054   -0.00381   -0.00244
C1    1    0.232788    0.217929    0.423560    11.00000    0.01981    0.02881 =
         0.01566   -0.00305   -0.00114   -0.00158
AFIX  23
H1B   2    0.413102    0.212494    0.388935    11.00000   -1.20000
H1C   2    0.112570    0.222359    0.349102    11.00000   -1.20000
AFIX   0
C2    1    0.128858    0.186955    0.498412    11.00000    0.02011    0.02597 =
         0.02308   -0.00079   -0.00403   -0.00211
AFIX  23
H2A   2    0.085094    0.168382    0.436012    11.00000   -1.20000
H2B   2   -0.039860    0.193629    0.542351    11.00000   -1.20000
AFIX   0
C3    1    0.321254    0.172496    0.599275    11.00000    0.02367    0.02640 =
         0.02090   -0.00273   -0.00111   -0.00406
AFIX  23
H3A   2    0.474756    0.161169    0.555732    11.00000   -1.20000
H3B   2    0.391643    0.191492    0.653706    11.00000   -1.20000
AFIX   0
C4    1    0.248118    0.115856    0.676179    11.00000    0.02124    0.03090 =
         0.01591   -0.00155    0.00048   -0.00007
AFIX  43
H4    2    0.391628    0.109023    0.621351    11.00000   -1.20000
AFIX   0
C5    1    0.111208    0.089702    0.753866    11.00000    0.02029    0.02995 =
         0.02024    0.00038   -0.00369   -0.00234
C6    1   -0.101188    0.098993    0.836888    11.00000    0.02539    0.03432 =
         0.01787   -0.00077   -0.00338   -0.00376
C7    1   -0.224554    0.073633    0.911954    11.00000    0.03171    0.04829 =
         0.02378    0.00343    0.00362   -0.00927
AFIX  43
H7    2   -0.366662    0.079752    0.968780    11.00000   -1.20000
AFIX   0
C8    1   -0.141719    0.039791    0.904230    11.00000    0.03651    0.04528 =
         0.03471    0.01318   -0.00375   -0.01347
AFIX  43
H8    2   -0.227876    0.022765    0.955782    11.00000   -1.20000
AFIX   0
C9    1    0.065573    0.030167    0.822351    11.00000    0.04479    0.03044 =
         0.04319    0.00982    0.00007   -0.00001
AFIX  43
H9    2    0.121702    0.006751    0.817540    11.00000   -1.20000
AFIX   0
C10   1    0.189392    0.055197    0.747768    11.00000    0.03259    0.03192 =
         0.03330    0.00145    0.00177   -0.00004
AFIX  43
H10   2    0.330862    0.048712    0.691143    11.00000   -1.20000
AFIX   0
CL1   3   -0.250000    0.250000    0.687902    10.50000    0.01334    0.03693 =
         0.01702    0.00000    0.00000   -0.00370
HKLF 4
REM  I         P c c n      R = 0.08
REM R1 =  0.0759 for   1654 Fo > 4sig(Fo)  and  0.0914 for all   2040 data
REM    119 parameters refined using      0 restraints
END
WGHT      0.0129      6.1378
REM Highest difference peak  0.389,  deepest hole -0.872,  1-sigma level  0.074
Q1    1  -0.0455  0.2504  0.6737  11.00000  0.05    0.39
Q2    1  -0.2469  0.2785  0.6862  11.00000  0.05    0.35
Q3    1   0.6256  0.2528  0.4515  11.00000  0.05    0.34
Q4    1   0.5832  0.0990  0.7215  11.00000  0.05    0.27
Q5    1   0.0011  0.1509  0.6619  11.00000  0.05    0.25
Q6    1   0.2500  0.2500  0.3991  10.50000  0.05    0.24
Q7    1  -0.2535  0.1074  0.7809  11.00000  0.05    0.23
Q8    1   0.0141  0.0429  0.8815  11.00000  0.05    0.23
Q9    1   0.0568  0.0948  0.8022  11.00000  0.05    0.22
Q10   1   0.1623  0.0498  0.8142  11.00000  0.05    0.22
Q11   1  -0.2468  0.0580  0.8540  11.00000  0.05    0.21
Q12   1   0.1265  0.2454  0.6091  11.00000  0.05    0.21
Q13   1  -0.3299  0.1600  0.7630  11.00000  0.05    0.21
Q14   1  -0.3566  0.1361  0.8455  11.00000  0.05    0.21
Q15   1   0.2227  0.0607  1.0279  11.00000  0.05    0.21
Q16   1   0.1361  0.2121  0.2037  11.00000  0.05    0.21
Q17   1   0.2447  0.1979  0.6572  11.00000  0.05    0.21
Q18   1   0.2548  0.1701  0.3640  11.00000  0.05    0.20
Q19   1  -0.2106  0.1388  0.6168  11.00000  0.05    0.20
Q20   1   0.2358  0.1480  0.3936  11.00000  0.05    0.20
;
data_global
_journal_date_recd_electronic     2012-09-06
_journal_date_accepted     2012-11-02
_journal_name_full     'Acta Crystallographica, Section E'
_journal_year     2012
_journal_volume     68
_journal_issue     12
_journal_page_first     o3314
_journal_page_last     o3314
_journal_paper_category     QO
_journal_paper_doi     10.1107/S1600536812045424
_journal_coeditor_code     GO2068
_publ_contact_author_name     'Murad A. AlDamen'
_publ_contact_author_address
;
Department of Chemistry
The University of Jordan
Amman 11942
Jordan
;
_publ_contact_author_email     'maldamen@ju.edu.jo'
_publ_contact_author_fax     ?
_publ_contact_author_phone     '009625355000/22146'
_publ_section_title
;
Bis{(<i>E</i>)-3-[(2-hydroxybenzylidene)amino]propyl}ammonium chloride
;
loop_
    _publ_author_name
    _publ_author_footnote
    _publ_author_address
    'A. AlDamen, Murad' .
;
Department of Chemistry
The University of Jordan
Amman 11942
Jordan
;
    'Haddad, Salim F.' .
;
Department of Chemistry
The University of Jordan
Amman 11942
Jordan
;
_publ_section_synopsis     .
