# Supplementary material for: Bis{(E)-3-[(2-hy­droxy­benzyl­idene)amino]­prop­yl}ammonium chloride
Source: Acta Crystallogr Sect E Struct Rep Online. 2012 Nov 10;68(Pt 12):o3314. doi: 10.1107/S1600536812045424 (PMC3588923; doi:10.1107/S1600536812045424)
Supplement: Supplementary file 2 [file e-68-o3314-Isup2.hkl]

# 
# h,k,l, Fc-squared, Fo-squared, sigma(Fo-squared) and status flag 
# 
data_I
_shelx_title ' I         P c c n      R = 0.08' 
_shelx_refln_list_code          4 
_shelx_F_calc_maximum      193.13 
_exptl_crystal_F_000       800.00 
_reflns_d_resolution_high  0.7998 
 
loop_ 
 _symmetry_equiv_pos_as_xyz 
 'x, y, z' 
 '-x+1/2, -y+1/2, z' 
 'x+1/2, -y, -z+1/2' 
 '-x, y+1/2, -z+1/2' 
 '-x, -y, -z' 
 'x-1/2, y-1/2, -z' 
 '-x-1/2, y, z-1/2' 
 'x, -y-1/2, z-1/2' 
 
_cell_length_a     4.9848 
_cell_length_b    38.7140 
_cell_length_c    10.3299 
_cell_angle_alpha  90.000 
_cell_angle_beta   90.000 
_cell_angle_gamma  90.000 
 
_shelx_F_squared_multiplier     1.000 
 
loop_ 
 _refln_index_h 
 _refln_index_k 
 _refln_index_l 
 _refln_F_squared_calc 
 _refln_F_squared_meas 
 _refln_F_squared_sigma 
 _refln_observed_status 
   2   0   0    37298.93    37745.26    192.25 o 
   4   0   0      243.56      256.39     19.22 o 
   6   0   0      780.17      599.20     76.01 o 
   1   1   0     8556.18     7835.60    184.26 o 
   3   1   0      338.02      273.82     13.71 o 
   5   1   0      338.94      307.52     34.53 o 
   2   2   0     5560.79     5472.21     46.00 o 
   4   2   0     1928.19     1858.58     35.70 o 
   6   2   0      403.41      290.96     54.74 o 
   1   3   0      481.59      383.49     12.86 o 
   3   3   0      312.81      266.45     13.57 o 
   5   3   0      328.80      359.40     36.94 o 
   2   4   0       33.41       23.31      6.05 o 
   4   4   0     1666.30     1660.95     40.36 o 
   6   4   0      630.23      717.72     82.60 o 
   1   5   0     4285.16     4070.20     63.80 o 
   3   5   0     1110.00     1169.59     32.08 o 
   5   5   0       23.56       -2.20     12.85 o 
   2   6   0     5178.97     4704.18     50.09 o 
   4   6   0     1976.18     1943.75     46.04 o 
   6   6   0     2079.91     2065.33    139.59 o 
   1   7   0     8690.73     8240.48     56.69 o 
   3   7   0        0.87        7.15      4.29 o 
   5   7   0       17.11        3.31     16.31 o 
   0   8   0     1183.93     1165.94     29.58 o 
   2   8   0     4039.47     3802.18     47.11 o 
   4   8   0     2685.82     2588.79     54.23 o 
   6   8   0      909.84      995.99     98.00 o 
   1   9   0     3290.36     3096.01     33.10 o 
   3   9   0      114.91      111.03     11.45 o 
   5   9   0       45.02       60.97     25.87 o 
   0  10   0     9501.48     8874.17     90.79 o 
   2  10   0     7936.52     7509.33     82.78 o 
   4  10   0     1617.94     1593.96     43.55 o 
   6  10   0        9.86       63.72     31.06 o 
   1  11   0     1111.88      920.65     19.80 o 
   3  11   0     1531.56     1465.03     41.90 o 
   5  11   0     2004.29     1995.40    124.66 o 
   0  12   0      323.55      350.50     20.65 o 
   2  12   0      282.48      251.89     16.49 o 
   4  12   0      224.31      206.99     18.40 o 
   6  12   0      369.60      376.40     62.24 o 
   1  13   0       66.02       48.65     10.04 o 
   3  13   0     1622.43     1431.10     55.70 o 
   5  13   0      741.40      706.23     77.04 o 
   0  14   0     7766.21     7082.32     96.56 o 
   2  14   0        0.56        4.91      5.29 o 
   4  14   0        3.10        7.85      6.90 o 
   1  15   0      134.86      102.75      9.41 o 
   3  15   0       41.32       22.66      7.50 o 
   5  15   0      121.67      160.19     39.23 o 
   0  16   0      669.63      508.76     28.46 o 
   2  16   0     6197.97     6134.25     87.20 o 
   4  16   0     1728.25     1496.17     65.56 o 
   1  17   0     7436.07     7369.53     77.43 o 
   3  17   0     4711.31     4469.07    136.09 o 
   5  17   0      945.04      788.57     81.20 o 
   0  18   0     5835.05     5715.83     99.56 o 
   2  18   0      128.76       93.68     21.77 o 
   4  18   0       14.12       12.97      9.54 o 
   1  19   0     2625.73     2409.78     47.26 o 
   3  19   0     1219.34     1082.00     42.93 o 
   5  19   0      410.95      463.93     60.39 o 
   0  20   0      811.12      849.59     40.99 o 
   2  20   0      186.00      131.75     15.00 o 
   4  20   0        8.01       13.98     11.64 o 
   1  21   0      143.70      216.85     15.55 o 
   3  21   0       77.20       87.27     12.98 o 
   5  21   0      280.30      231.42     44.58 o 
   0  22   0        2.33       88.25     15.02 o 
   2  22   0      985.49      982.56     40.07 o 
   4  22   0     3197.64     3102.42    104.04 o 
   1  23   0     1939.49     1886.12     46.40 o 
   3  23   0      651.38      585.25     34.04 o 
   5  23   0       17.86       27.61     22.80 o 
   0  24   0     1232.84     1256.38     54.33 o 
   2  24   0     1534.49     1435.32     50.32 o 
   4  24   0      947.78      866.29     56.43 o 
   1  25   0      770.27      754.27     30.90 o 
   3  25   0      128.85      112.91     16.48 o 
   5  25   0      114.89      130.18     25.72 o 
   0  26   0     2330.08     2410.80     78.28 o 
   2  26   0     1157.44     1121.02     46.38 o 
   4  26   0      268.66      174.77     26.65 o 
   1  27   0      322.08      286.76     20.20 o 
   3  27   0       82.76       63.68     15.13 o 
   5  27   0       67.00       79.24     21.06 o 
   0  28   0     3301.69     3367.82     96.43 o 
   2  28   0     1781.50     1635.06     58.04 o 
   4  28   0      852.31      795.09     57.53 o 
   1  29   0      213.67      240.47     19.25 o 
   3  29   0       12.56       11.76      9.07 o 
   0  30   0     1657.38     1614.91     69.64 o 
   2  30   0     2665.14     2640.77     76.61 o 
   4  30   0      971.25      903.12     62.83 o 
   1  31   0     2246.21     2165.73     58.75 o 
   3  31   0      125.29      120.67     18.44 o 
   0  32   0     2558.08     2610.12     92.06 o 
   2  32   0      113.81       91.55     17.79 o 
   4  32   0       65.19       47.96     16.30 o 
   1  33   0     2666.27     2736.59     88.27 o 
   3  33   0      260.97      264.10     27.40 o 
   0  34   0      399.58      487.69     42.15 o 
   2  34   0      641.80      683.43     42.11 o 
   4  34   0      294.86      315.31     42.84 o 
   1  35   0      575.94      566.29     32.53 o 
   3  35   0      176.26      158.01     21.65 o 
   0  36   0      974.54     1021.19     62.11 o 
   2  36   0      583.65      688.56     46.04 o 
   4  36   0      652.82      622.09     62.72 o 
   1  37   0      808.10      766.67     45.70 o 
   3  37   0        9.39        8.62      8.61 o 
   0  38   0      700.10      722.34     54.67 o 
   2  38   0      575.49      509.16     38.58 o 
   1  39   0       89.17       83.78     17.11 o 
   3  39   0       24.36       12.99     14.02 o 
   0  40   0      404.47      421.95     68.19 o 
   2  40   0      432.36      453.81     38.03 o 
   1  41   0      234.70      224.44     26.99 o 
   3  41   0       79.93       68.14     21.81 o 
   0  42   0       24.71       53.92     17.88 o 
   2  42   0       94.56      116.73     20.97 o 
   1  43   0      675.11      661.68     47.12 o 
   0  44   0        1.69       -4.63     28.81 o 
   2  44   0       44.37       48.28     16.32 o 
   1  45   0      112.87      109.00     20.74 o 
   0  46   0      175.04      273.53     38.65 o 
   1  47   0      108.96      184.99     27.20 o 
   0  48   0        0.92       10.46     13.22 o 
   1   1   1     2960.24     3035.27     30.84 o 
   2   1   1       47.46       83.92      4.51 o 
   3   1   1      441.24      513.14     12.61 o 
   4   1   1       38.29       49.17      4.79 o 
   5   1   1        7.37        0.81      7.62 o 
   6   1   1        1.87       12.78      9.55 o 
   1   2   1    10231.36    10266.71     42.89 o 
   2   2   1     2447.41     2469.24     28.52 o 
   3   2   1     2655.95     2803.23     28.04 o 
   4   2   1      212.66      217.31      8.98 o 
   5   2   1        2.11       16.46      7.67 o 
   6   2   1        4.90       30.91     17.56 o 
   1   3   1     1222.89     1296.00     17.62 o 
   2   3   1     1143.60     1127.52     15.22 o 
   3   3   1       53.34      151.87     21.43 o 
   4   3   1        0.18        9.25      4.05 o 
   5   3   1       66.09       58.63     12.30 o 
   6   3   1       42.66       57.20     19.45 o 
   1   4   1     6718.81     6684.47     39.93 o 
   2   4   1        0.00        4.04      4.49 o 
   3   4   1      703.86      738.24     15.36 o 
   4   4   1       55.38       57.02      5.44 o 
   5   4   1       18.37       12.78      8.24 o 
   6   4   1       26.17       20.29     11.51 o 
   1   5   1      769.45      735.56      8.70 o 
   2   5   1        1.94        1.28      1.80 o 
   3   5   1      236.09      288.39     10.83 o 
   4   5   1       58.10       62.86      5.58 o 
   5   5   1       10.35       18.35     23.19 o 
   6   5   1        9.48        5.29     12.93 o 
   1   6   1        9.93        9.89      1.76 o 
   2   6   1        3.10        2.19      1.81 o 
   3   6   1      536.13      566.11     14.72 o 
   4   6   1        4.40        3.64      3.74 o 
   5   6   1       20.10       11.27     29.47 o 
   6   6   1       41.63       41.64     16.78 o 
   1   7   1      264.12      226.17      5.93 o 
   2   7   1       63.30       50.45      4.15 o 
   3   7   1       33.38       30.14      8.94 o 
   4   7   1        2.02        3.44      3.89 o 
   5   7   1        2.00       29.93     12.82 o 
   6   7   1       21.42       86.81     23.60 o 
   1   8   1      161.08      134.71      5.07 o 
   2   8   1        7.85        7.44      2.37 o 
   3   8   1      151.14      122.57      7.29 o 
   4   8   1       15.84       20.92      4.98 o 
   5   8   1      348.17      373.16     30.50 o 
   6   8   1       42.52       59.67     20.92 o 
   1   9   1        7.59       10.77      2.55 o 
   2   9   1      360.20      352.73      9.61 o 
   3   9   1       70.22       67.06      5.75 o 
   4   9   1       87.06       95.76      8.95 o 
   5   9   1      199.89      224.13     27.41 o 
   6   9   1       35.38       59.21     19.11 o 
   1  10   1     1185.83     1080.00     15.18 o 
   2  10   1      212.63      209.53      7.76 o 
   3  10   1      173.16      168.16      7.62 o 
   4  10   1      386.01      357.17     16.19 o 
   5  10   1       57.92       81.69     15.39 o 
   6  10   1       38.73       99.81     26.16 o 
   1  11   1      594.72      544.80     11.47 o 
   2  11   1        3.32        4.42      2.45 o 
   3  11   1       48.59       51.99      5.03 o 
   4  11   1        1.32       30.33      7.60 o 
   5  11   1       91.94      164.42     19.76 o 
   6  11   1       51.93      149.95     30.39 o 
   1  12   1      113.85      115.51      5.92 o 
   2  12   1        9.56       16.21      3.12 o 
   3  12   1     1106.74     1112.96     24.06 o 
   4  12   1      266.64      245.02     16.05 o 
   5  12   1      818.53      828.51     39.33 o 
   6  12   1      284.29      324.26     41.13 o 
   1  13   1      134.29      136.24      7.70 o 
   2  13   1      864.56      864.26     19.08 o 
   3  13   1       75.83       69.73     12.48 o 
   4  13   1       99.57      108.11     11.56 o 
   5  13   1        8.16      198.72     48.60 o 
   1  14   1      440.91      457.64     13.85 o 
   2  14   1      508.84      520.80     17.42 o 
   3  14   1      188.33      178.97     12.89 o 
   4  14   1      100.68       96.19     11.01 o 
   5  14   1      522.86      471.30     30.89 o 
   1  15   1     1068.63     1105.18     21.86 o 
   2  15   1       16.24       15.67      5.48 o 
   3  15   1       20.90       19.61      5.40 o 
   4  15   1       27.86       38.53      8.28 o 
   5  15   1      110.63      208.72     35.37 o 
   1  16   1      485.84      508.64     15.60 o 
   2  16   1       75.08      105.50      8.82 o 
   3  16   1      327.19      333.30     15.75 o 
   4  16   1      351.54      337.30     20.00 o 
   5  16   1       65.05       94.97     15.19 o 
   1  17   1      130.60      137.45      9.19 o 
   2  17   1      928.15      893.05     24.33 o 
   3  17   1      114.33      122.05     10.26 o 
   4  17   1        0.58        6.74      6.93 o 
   5  17   1      198.39      242.09     25.64 o 
   1  18   1     1379.22     1533.81     28.00 o 
   2  18   1       44.04       53.21      7.28 o 
   3  18   1      165.43      146.22     11.04 o 
   4  18   1        7.62       43.75     10.88 o 
   5  18   1      164.04      187.17     28.58 o 
   1  19   1       41.51       97.36      9.06 o 
   2  19   1       71.50       93.32      9.25 o 
   3  19   1       17.96       23.17      5.98 o 
   4  19   1      882.14      932.76     34.30 o 
   5  19   1      214.25      159.32     25.74 o 
   1  20   1     1316.96     1405.14     28.49 o 
   2  20   1      882.11      832.92     25.02 o 
   3  20   1      296.77      289.48     16.27 o 
   4  20   1       50.84       97.02     12.98 o 
   5  20   1       18.15       28.20     15.40 o 
   1  21   1      170.87      197.44     11.95 o 
   2  21   1       94.39      104.41     10.10 o 
   3  21   1      106.22      109.80     10.84 o 
   4  21   1      383.83      397.76     23.37 o 
   5  21   1       14.79        7.10      9.62 o 
   1  22   1       67.23       59.26      6.84 o 
   2  22   1      211.79      185.43     12.86 o 
   3  22   1      465.33      460.46     21.21 o 
   4  22   1        5.03       27.50      8.90 o 
   5  22   1      119.99      112.36     23.53 o 
   1  23   1      243.54      257.59     13.41 o 
   2  23   1      319.93      304.11     16.42 o 
   3  23   1      446.25      451.52     21.22 o 
   4  23   1      480.60      429.69     24.77 o 
   5  23   1       15.72       24.86     25.03 o 
   1  24   1       53.40       74.14      7.88 o 
   2  24   1       47.85       48.83      7.50 o 
   3  24   1      113.48      134.50     12.26 o 
   4  24   1       27.01       39.57     10.64 o 
   5  24   1       43.97       10.63     10.87 o 
   1  25   1       24.82       30.29      5.59 o 
   2  25   1        0.97        7.19      5.60 o 
   3  25   1       54.25       47.78      7.98 o 
   4  25   1       75.87       76.15     13.00 o 
   5  25   1        4.13       -2.49      9.65 o 
   1  26   1       40.63       35.95      5.84 o 
   2  26   1      199.98      168.72     13.08 o 
   3  26   1       28.29       34.43      8.15 o 
   4  26   1       62.81       54.08     11.02 o 
   5  26   1        0.06       11.51     12.42 o 
   1  27   1      154.50      146.19     11.20 o 
   2  27   1        7.70       18.48      6.54 o 
   3  27   1      267.07      245.95     16.88 o 
   4  27   1       37.88       44.37     10.42 o 
   5  27   1        7.40       -1.21     10.88 o 
   1  28   1      214.85      235.33     14.38 o 
   2  28   1      286.78      263.45     17.26 o 
   3  28   1        1.76       13.13      6.68 o 
   4  28   1       90.88       83.53     15.01 o 
   5  28   1       27.79       18.33     15.39 o 
   1  29   1      614.26      629.79     23.31 o 
   2  29   1      730.95      716.92     27.94 o 
   3  29   1      475.20      421.31     22.49 o 
   4  29   1      211.25      179.32     20.14 o 
   1  30   1      162.01      165.80     12.76 o 
   2  30   1       26.19       29.64      7.83 o 
   3  30   1       17.28       17.95      7.54 o 
   4  30   1        9.03       26.07     10.01 o 
   1  31   1       65.05       69.75      8.71 o 
   2  31   1      145.31      124.77     12.58 o 
   3  31   1        6.32        3.93      6.76 o 
   4  31   1       96.96       96.81     15.48 o 
   1  32   1       16.28       11.23      5.22 o 
   2  32   1      148.97      180.33     15.60 o 
   3  32   1       23.82       24.05      7.49 o 
   4  32   1        8.52        0.17      7.88 o 
   1  33   1       26.67       27.29      6.52 o 
   2  33   1      845.24      834.41     32.44 o 
   3  33   1      266.36      246.35     18.82 o 
   4  33   1       23.70       -3.93     14.81 o 
   1  34   1      149.13      170.98     13.84 o 
   2  34   1      336.90      383.65     22.89 o 
   3  34   1       31.71       22.29      6.65 o 
   4  34   1       31.94       31.54     14.28 o 
   1  35   1        5.00        7.02      5.85 o 
   2  35   1      750.25      684.41     30.36 o 
   3  35   1        0.69        0.01      7.35 o 
   4  35   1       28.35       16.13     10.29 o 
   1  36   1       60.43       55.34      8.49 o 
   2  36   1      221.28      217.68     17.89 o 
   3  36   1        1.36       -1.37      6.41 o 
   4  36   1       48.63       66.13     13.31 o 
   1  37   1       49.52       60.49      8.75 o 
   2  37   1        3.41       17.23      7.14 o 
   3  37   1       99.21       89.09     13.24 o 
   1  38   1        6.28       13.57      6.64 o 
   2  38   1        3.41       12.66      7.77 o 
   3  38   1        2.23        3.13      8.76 o 
   1  39   1        9.82        3.14      5.69 o 
   2  39   1        8.75        4.52      6.53 o 
   3  39   1        5.53       -1.16      8.92 o 
   1  40   1       20.94       13.52      6.04 o 
   2  40   1        2.85       -0.54      6.60 o 
   3  40   1        7.92       -2.28     13.03 o 
   1  41   1        2.23       -2.60      6.06 o 
   2  41   1        5.35        4.22      5.79 o 
   3  41   1        0.95      -10.85     10.85 o 
   1  42   1       23.90       39.24      7.72 o 
   2  42   1       76.80       76.78     11.34 o 
   3  42   1        0.21        3.08      8.19 o 
   1  43   1       36.58       39.61      7.89 o 
   2  43   1        7.57        7.10      6.40 o 
   1  44   1       20.37       16.54      6.43 o 
   2  44   1       14.52        3.76      9.72 o 
   1  45   1        5.22        4.03      5.50 o 
   2  45   1       10.27        4.61      6.80 o 
   1  46   1        6.13        6.27      9.69 o 
   1  47   1        4.79       15.91      8.61 o 
   0   0   2     9136.61    10938.61    127.00 o 
   1   0   2    17999.82    17872.97     53.33 o 
   2   0   2      595.02      481.81     17.00 o 
   3   0   2        7.96       82.48     19.98 o 
   4   0   2       52.26       64.74     13.27 o 
   5   0   2     1060.16     1248.88     54.83 o 
   6   0   2      111.65      119.28     41.37 o 
   0   1   2       36.30       42.62      5.18 o 
   1   1   2     4056.26     4018.42     48.19 o 
   2   1   2      738.01      665.72     11.52 o 
   3   1   2      762.19      805.16     16.20 o 
   4   1   2      356.93      366.96     18.93 o 
   5   1   2      369.56      588.05     24.88 o 
   6   1   2       10.98       23.37     11.35 o 
   0   2   2     8733.18     8932.92    105.74 o 
   1   2   2     6451.25     6690.53     45.83 o 
   2   2   2      185.36      194.26      6.30 o 
   3   2   2     1544.45     1467.69     25.92 o 
   4   2   2      366.14      364.73     18.71 o 
   5   2   2      398.41      548.38     23.88 o 
   6   2   2       13.93       49.89     18.33 o 
   0   3   2    14030.78    15179.92    109.98 o 
   1   3   2    30685.69    30869.57     88.71 o 
   2   3   2      391.90      415.69     10.05 o 
   3   3   2     1820.30     1743.20     46.93 o 
   4   3   2        0.16       11.93      6.03 o 
   5   3   2      509.96      681.93     28.89 o 
   6   3   2       99.08       83.16     21.86 o 
   0   4   2     6040.61     6077.46    114.40 o 
   1   4   2    32307.26    32033.97     87.98 o 
   2   4   2      573.13      691.14     13.60 o 
   3   4   2     1740.12     1774.03     26.86 o 
   4   4   2      156.44      139.12      9.46 o 
   5   4   2      582.98      750.75     33.34 o 
   6   4   2        7.00       56.16     21.89 o 
   0   5   2     9151.92     9602.74     91.03 o 
   1   5   2        2.43       73.61     16.64 o 
   2   5   2        0.67        9.30      3.14 o 
   3   5   2     2457.84     2499.07     38.73 o 
   4   5   2      257.85      230.10     12.94 o 
   5   5   2      843.60      921.48     40.81 o 
   6   5   2      128.21      159.23     44.13 o 
   0   6   2     4851.33     5167.38     54.51 o 
   1   6   2     2289.20     2238.95     18.09 o 
   2   6   2       11.79       11.23      2.84 o 
   3   6   2     1217.24     1333.37     29.59 o 
   4   6   2      108.85      134.57     11.74 o 
   5   6   2        2.08      287.56     65.39 o 
   6   6   2      107.80      239.42     35.35 o 
   0   7   2      767.01      685.15     20.78 o 
   1   7   2     3136.48     2980.67     20.54 o 
   2   7   2      239.12      242.76     12.83 o 
   3   7   2     1221.35     1096.35     27.39 o 
   4   7   2      684.76      700.36     21.38 o 
   5   7   2      622.76      631.22     34.30 o 
   6   7   2      398.08      419.28     45.31 o 
   0   8   2     9781.50     9826.16     82.49 o 
   1   8   2       96.58      105.39      4.40 o 
   2   8   2     1049.37      960.66     34.34 o 
   3   8   2      256.20      325.69     16.08 o 
   4   8   2       66.53      181.26     13.31 o 
   5   8   2      117.13      324.31     38.92 o 
   6   8   2       93.87      332.97     45.16 o 
   0   9   2      412.14      360.66     16.65 o 
   1   9   2      917.42      859.65     13.13 o 
   2   9   2     1939.32     1796.83     38.98 o 
   3   9   2     1425.39     1335.25     31.30 o 
   4   9   2      851.05      829.00     24.21 o 
   5   9   2      638.77      746.76     37.97 o 
   6   9   2      415.90      478.04     49.57 o 
   0  10   2     2803.82     2701.98     45.37 o 
   1  10   2      239.16      246.03      7.60 o 
   2  10   2     1736.74     1595.55     32.71 o 
   3  10   2       43.51       70.13     16.66 o 
   4  10   2      267.28      315.34     16.93 o 
   5  10   2      707.61      873.43     43.63 o 
   6  10   2       14.10      156.90     35.95 o 
   0  11   2    10005.82     9675.73     88.37 o 
   1  11   2      392.56      309.40      8.83 o 
   2  11   2      356.95      281.65      9.00 o 
   3  11   2      501.70      432.37     10.48 o 
   4  11   2        1.30       22.19      7.34 o 
   5  11   2      854.80      881.96     41.40 o 
   0  12   2      153.72      184.62     14.41 o 
   1  12   2      832.99      819.73     14.79 o 
   2  12   2       41.09       92.44     10.12 o 
   3  12   2      503.37      445.54     15.18 o 
   4  12   2       16.53       37.32      8.15 o 
   5  12   2       31.50      262.08     32.24 o 
   0  13   2     5978.74     5747.12     72.90 o 
   1  13   2     3542.97     3300.45     37.79 o 
   2  13   2     5150.09     4784.28     39.14 o 
   3  13   2     1017.41      938.43     19.72 o 
   4  13   2      872.32      805.86     29.44 o 
   5  13   2       90.25      128.58     17.17 o 
   0  14   2        1.06       42.13     11.60 o 
   1  14   2       81.48      126.52     14.49 o 
   2  14   2      126.86      137.06     15.67 o 
   3  14   2      591.91      552.63     19.17 o 
   4  14   2      946.97      962.09     32.97 o 
   5  14   2      203.68      225.61     21.75 o 
   0  15   2     7038.46     6949.17     84.56 o 
   1  15   2     2733.57     2680.39     34.64 o 
   2  15   2     2088.13     1983.05     34.57 o 
   3  15   2        3.69       19.21      4.83 o 
   4  15   2     1346.80     1457.97     41.08 o 
   5  15   2       10.43       48.43     11.57 o 
   0  16   2      271.42      365.58     21.94 o 
   1  16   2      135.62      217.29     16.77 o 
   2  16   2     2013.11     1944.85     35.23 o 
   3  16   2       30.49       30.19      5.97 o 
   4  16   2     1549.14     1537.23     42.63 o 
   5  16   2       13.19       16.38      9.31 o 
   0  17   2      442.94      441.78     23.44 o 
   1  17   2     2523.52     2469.29     35.27 o 
   2  17   2       10.10       48.32      7.31 o 
   3  17   2      309.76      269.99     15.75 o 
   4  17   2       29.69      102.24     20.10 o 
   5  17   2       30.91       34.67     18.22 o 
   0  18   2      263.03      243.62     18.39 o 
   1  18   2        4.09       46.03      8.03 o 
   2  18   2        0.21        5.66      4.74 o 
   3  18   2       27.29       43.18      8.06 o 
   4  18   2       51.47       75.66     11.37 o 
   5  18   2      196.32      239.11     27.86 o 
   0  19   2       24.20       41.87     15.14 o 
   1  19   2      420.24      374.92     14.83 o 
   2  19   2      816.80      832.35     24.91 o 
   3  19   2     1231.19     1213.99     32.11 o 
   4  19   2      719.04      669.73     30.97 o 
   5  19   2      595.08      681.90     44.41 o 
   0  20   2     3249.54     3500.98     87.33 o 
   1  20   2      651.21      587.49     18.82 o 
   2  20   2     1168.82     1081.76     29.15 o 
   3  20   2     1740.32     1691.68     38.53 o 
   4  20   2       23.96       52.99     10.29 o 
   5  20   2      148.11      201.55     37.75 o 
   0  21   2     7384.35     7946.49    112.58 o 
   1  21   2       40.63       47.40      7.34 o 
   2  21   2     1609.00     1502.92     34.88 o 
   3  21   2        1.43       23.26      7.78 o 
   4  21   2      334.25      355.60     22.27 o 
   5  21   2      394.29      380.64     42.27 o 
   0  22   2        7.88      166.03     27.59 o 
   1  22   2      703.80      700.71     21.53 o 
   2  22   2      168.17      192.17     13.67 o 
   3  22   2        1.14       19.33      6.83 o 
   4  22   2      175.79      170.34     16.05 o 
   5  22   2        0.59       21.83     44.39 o 
   0  23   2      229.92      188.72     15.71 o 
   1  23   2      480.15      483.95     18.47 o 
   2  23   2      375.04      323.61     17.01 o 
   3  23   2      862.13      827.78     28.73 o 
   4  23   2      164.02      171.93     16.41 o 
   5  23   2      116.90      103.42     25.65 o 
   0  24   2        0.35        6.82      6.21 o 
   1  24   2      102.62      115.63     10.32 o 
   2  24   2       11.44       10.78      5.49 o 
   3  24   2       87.56      148.43     14.09 o 
   4  24   2        2.43       12.19      9.05 o 
   5  24   2      187.49      196.93     33.78 o 
   0  25   2       21.70       19.02      7.58 o 
   1  25   2     1275.64     1237.55     30.37 o 
   2  25   2        2.24        3.34      5.24 o 
   3  25   2     1418.10     1355.67     37.96 o 
   4  25   2      111.39       98.36     12.61 o 
   5  25   2      677.48      663.75     57.88 o 
   0  26   2     1029.07     1013.77     37.08 o 
   1  26   2      501.44      549.31     21.37 o 
   2  26   2       42.22       49.40      8.33 o 
   3  26   2      809.43      813.85     30.28 o 
   4  26   2       52.41       41.50      9.92 o 
   5  26   2      381.39      404.51     47.18 o 
   0  27   2       77.14       89.69     13.44 o 
   1  27   2     2006.67     1984.17     39.93 o 
   2  27   2      252.01      243.37     15.98 o 
   3  27   2      641.48      579.72     25.95 o 
   4  27   2       46.07       31.53      9.43 o 
   5  27   2      218.76      286.51     39.47 o 
   0  28   2      334.61      344.42     22.84 o 
   1  28   2       20.01      100.91     11.30 o 
   2  28   2       37.41       45.60      8.09 o 
   3  28   2      165.66      189.83     17.65 o 
   4  28   2      108.17       84.65     13.22 o 
   0  29   2     1429.96     1458.16     47.10 o 
   1  29   2      368.07      372.07     18.42 o 
   2  29   2      248.91      229.46     16.24 o 
   3  29   2       76.14       74.17     11.03 o 
   4  29   2       45.66       38.89      8.34 o 
   0  30   2       34.42      100.80     15.01 o 
   1  30   2      733.41      729.47     25.86 o 
   2  30   2      251.59      269.48     17.75 o 
   3  30   2      111.01      103.54     13.92 o 
   4  30   2      109.50      115.68     17.11 o 
   0  31   2      865.20      914.43     45.06 o 
   1  31   2      110.08      181.62     14.36 o 
   2  31   2      388.45      364.29     21.00 o 
   3  31   2      387.15      410.44     26.28 o 
   4  31   2       40.49       38.73     10.45 o 
   0  32   2      118.30      201.33     23.10 o 
   1  32   2     1419.65     1510.54     38.60 o 
   2  32   2        0.08        4.01      6.51 o 
   3  32   2      488.08      464.74     28.54 o 
   4  32   2       11.16        8.75      9.70 o 
   0  33   2     1763.73     1865.40     66.61 o 
   1  33   2     2377.79     2428.14     49.51 o 
   2  33   2      238.72      202.78     16.25 o 
   3  33   2      347.82      359.51     25.56 o 
   4  33   2       91.36       96.19     15.75 o 
   0  34   2     1090.03     1132.88     53.31 o 
   1  34   2      168.27      309.96     19.28 o 
   2  34   2       13.96       12.35      6.24 o 
   3  34   2      637.98      594.86     32.61 o 
   4  34   2       61.95       68.13     13.51 o 
   0  35   2       10.43       50.69     16.14 o 
   1  35   2      899.26      928.82     31.85 o 
   2  35   2       97.43       93.10     11.74 o 
   3  35   2      102.36      130.29     16.86 o 
   4  35   2        0.24       -9.06      9.06 o 
   0  36   2      282.57      305.57     29.33 o 
   1  36   2      599.60      653.60     27.38 o 
   2  36   2      110.17      142.56     15.15 o 
   3  36   2       10.42       21.57      8.66 o 
   4  36   2       26.56       30.71     10.37 o 
   0  37   2     1052.65     1028.64     53.10 o 
   1  37   2        2.70       28.03      7.49 o 
   2  37   2      726.28      775.26     33.61 o 
   3  37   2      465.96      440.66     29.16 o 
   0  38   2      109.65      180.73     25.00 o 
   1  38   2        0.14        8.50      5.40 o 
   2  38   2       29.65       54.32     15.18 o 
   3  38   2       93.30      126.99     16.29 o 
   0  39   2      710.05      713.83     46.16 o 
   1  39   2       74.49       59.11      9.59 o 
   2  39   2      269.16      271.08     20.60 o 
   3  39   2      107.75      131.94     16.65 o 
   0  40   2      148.74      225.80     26.83 o 
   1  40   2        2.66       10.07      6.88 o 
   2  40   2        7.69       13.32      6.99 o 
   3  40   2       39.07       66.70     13.06 o 
   0  41   2       11.01       18.64     10.80 o 
   1  41   2       86.85       87.90     11.09 o 
   2  41   2      103.16       96.37     13.51 o 
   3  41   2      139.45      124.32     17.00 o 
   0  42   2      117.76      129.36     21.42 o 
   1  42   2       65.64       75.44     10.86 o 
   2  42   2       69.21       83.38     12.82 o 
   0  43   2       61.28       78.99     16.43 o 
   1  43   2      168.20      235.08     18.54 o 
   2  43   2        2.25        4.19      8.51 o 
   0  44   2       18.12       34.70     13.70 o 
   1  44   2       57.62       59.17      9.69 o 
   2  44   2       19.13       10.55      8.02 o 
   0  45   2       20.01       60.46     17.15 o 
   1  45   2       21.45       26.79      8.04 o 
   2  45   2      115.44      148.23     16.68 o 
   0  46   2       57.93       92.28     20.17 o 
   1  46   2       60.31       65.04     10.82 o 
   0  47   2       90.32      121.07     22.67 o 
   1  47   2       91.79      124.61     16.19 o 
   1   1   3     5294.65     5402.32     57.64 o 
   2   1   3     5982.73     5983.52     64.98 o 
   3   1   3      206.03      169.64      7.80 o 
   4   1   3      460.01      472.10     21.54 o 
   5   1   3      120.03      101.56     11.94 o 
   6   1   3        1.73       -3.78     14.64 o 
   1   2   3     1362.29     1521.08     18.72 o 
   2   2   3     1348.90     1503.20     30.77 o 
   3   2   3      271.95      266.66      9.44 o 
   4   2   3      389.54      416.72     20.51 o 
   5   2   3        0.01        7.78      6.71 o 
   6   2   3       48.84       14.46     34.29 o 
   1   3   3       71.93       53.53      8.50 o 
   2   3   3      100.84      158.74      9.81 o 
   3   3   3      246.38      267.68      8.76 o 
   4   3   3       91.03      112.68     12.18 o 
   5   3   3       15.20       33.23      8.03 o 
   6   3   3       16.32       92.82     24.34 o 
   1   4   3       37.37       30.09      2.98 o 
   2   4   3      292.16      342.87     13.19 o 
   3   4   3      297.44      294.87      9.64 o 
   4   4   3        0.93       -2.32      7.81 o 
   5   4   3      181.15      157.63     15.25 o 
   6   4   3      122.09      174.77     30.29 o 
   1   5   3       66.29       69.65      4.15 o 
   2   5   3       44.54      103.08      8.24 o 
   3   5   3        7.53       10.43      4.51 o 
   4   5   3       44.09       48.20      9.19 o 
   5   5   3        0.00       23.74     10.39 o 
   6   5   3       43.32       65.67     20.56 o 
   1   6   3      123.42      106.26      5.25 o 
   2   6   3     4830.80     4934.85     51.23 o 
   3   6   3       19.93       18.05      4.13 o 
   4   6   3      165.54      173.54     14.51 o 
   5   6   3      144.34      106.51     12.70 o 
   6   6   3       10.88       13.13     12.21 o 
   1   7   3      113.59      158.05      7.47 o 
   2   7   3      346.05      480.62     19.32 o 
   3   7   3       29.16       42.90      6.21 o 
   4   7   3       64.08      115.14     13.15 o 
   5   7   3       15.13       28.41      9.16 o 
   1   8   3       74.78       95.28      6.21 o 
   2   8   3       42.80       50.89      7.70 o 
   3   8   3       41.64       31.55      5.34 o 
   4   8   3      639.23      667.82     28.75 o 
   5   8   3      157.03      112.13     13.07 o 
   1   9   3      167.30      209.59      9.16 o 
   2   9   3      790.41      796.17     25.04 o 
   3   9   3       54.28       50.83      6.64 o 
   4   9   3      395.93      481.04     42.94 o 
   5   9   3        0.00       15.27      7.11 o 
   1  10   3      905.72      964.52     18.56 o 
   2  10   3      753.61      644.05     28.19 o 
   3  10   3      433.96      395.87     17.87 o 
   4  10   3      496.97      521.38     26.32 o 
   5  10   3       31.35       23.23      7.29 o 
   1  11   3      639.16      699.88     16.31 o 
   2  11   3        0.01       17.31      7.01 o 
   3  11   3      162.56      164.19     12.20 o 
   4  11   3      162.93      196.94     24.01 o 
   5  11   3      111.87      105.05     15.55 o 
   1  12   3        6.68       24.90      4.99 o 
   2  12   3     1929.97     1815.83     25.81 o 
   3  12   3        4.03       20.80      8.88 o 
   4  12   3      274.70      269.25     17.75 o 
   5  12   3       34.10        5.88      9.99 o 
   1  13   3     2594.45     2848.93     38.13 o 
   2  13   3        8.24       18.63      3.74 o 
   3  13   3      625.72      579.00     23.14 o 
   4  13   3       10.19       22.78      7.56 o 
   5  13   3        1.32       10.13     10.12 o 
   1  14   3      981.51     1127.72     24.97 o 
   2  14   3       55.70       74.12      4.91 o 
   3  14   3      105.82       79.77      7.72 o 
   4  14   3       59.21       57.16      9.69 o 
   5  14   3       46.26       37.07     12.15 o 
   1  15   3      281.94      306.81     13.64 o 
   2  15   3      499.51      496.68     12.46 o 
   3  15   3       99.88      119.26     11.08 o 
   4  15   3       34.48       43.30      8.95 o 
   5  15   3      152.94      174.63     22.09 o 
   1  16   3       14.72       12.28      4.02 o 
   2  16   3      300.03      277.17     11.85 o 
   3  16   3      115.56      123.16     12.29 o 
   4  16   3      415.87      421.44     22.73 o 
   5  16   3      228.38      254.13     24.07 o 
   1  17   3       66.28       67.47      6.57 o 
   2  17   3       10.25       16.06      4.40 o 
   3  17   3      409.89      375.74     22.10 o 
   4  17   3      233.99      245.92     17.68 o 
   5  17   3      102.61      163.79     27.85 o 
   1  18   3        1.59        2.05      3.89 o 
   2  18   3      703.72      668.35     19.27 o 
   3  18   3        2.34       14.31      6.74 o 
   4  18   3        1.59        7.51      5.76 o 
   5  18   3        0.31        4.95      9.23 o 
   1  19   3      726.52      688.21     20.39 o 
   2  19   3        1.57       13.13      4.37 o 
   3  19   3      341.51      307.60     19.13 o 
   4  19   3       41.04       41.12      9.80 o 
   5  19   3       24.38       22.42     10.38 o 
   1  20   3       26.61       30.60      6.19 o 
   2  20   3        0.32        2.84      3.41 o 
   3  20   3      123.17      123.82     12.85 o 
   4  20   3      142.37      137.71     14.24 o 
   5  20   3      105.73      156.08     22.79 o 
   1  21   3       82.07       97.71      8.47 o 
   2  21   3       57.87       56.69      6.60 o 
   3  21   3        0.66        0.55      5.58 o 
   4  21   3       36.36       34.91      8.44 o 
   5  21   3      227.01      228.16     26.93 o 
   1  22   3       12.55        8.79      4.84 o 
   2  22   3      136.11      125.99      9.89 o 
   3  22   3       50.27       75.56     11.29 o 
   4  22   3       15.37       17.55      7.29 o 
   5  22   3        0.51       49.98     20.63 o 
   1  23   3       50.99       76.37      7.89 o 
   2  23   3      646.34      617.33     21.12 o 
   3  23   3      529.24      516.16     26.22 o 
   4  23   3       89.92       99.63     12.38 o 
   5  23   3      233.45      231.56     33.85 o 
   1  24   3      243.63      232.09     13.54 o 
   2  24   3      241.35      230.80     13.45 o 
   3  24   3      463.94      395.42     23.47 o 
   4  24   3       25.19       15.51     10.43 o 
   5  24   3       52.39       53.40     21.27 o 
   1  25   3      120.66      128.91     10.74 o 
   2  25   3       10.74        6.95      4.55 o 
   3  25   3       33.19       35.81      8.68 o 
   4  25   3       82.28       79.65     12.25 o 
   5  25   3       19.17       33.61     46.40 o 
   1  26   3       29.38       18.56      4.72 o 
   2  26   3        9.10        7.58      4.17 o 
   3  26   3        6.09        3.64      6.07 o 
   4  26   3       51.32       49.85      9.78 o 
   5  26   3       30.18       33.39     21.25 o 
   1  27   3        3.78       -0.27      4.65 o 
   2  27   3       68.14       61.36      7.69 o 
   3  27   3      134.28      107.30     13.47 o 
   4  27   3        1.30        0.29     10.41 o 
   1  28   3       53.79       55.79      7.45 o 
   2  28   3      130.10      120.56     10.66 o 
   3  28   3       42.80       34.28      7.86 o 
   4  28   3        1.20       -7.46      7.85 o 
   1  29   3      115.88      125.07     11.09 o 
   2  29   3        1.13        1.35      5.90 o 
   3  29   3       10.31        6.43      7.45 o 
   4  29   3       15.01       41.67     11.26 o 
   1  30   3      145.56      139.35     12.07 o 
   2  30   3       58.45       66.26      8.89 o 
   3  30   3       61.51       54.79     10.94 o 
   4  30   3        3.93       11.74      8.42 o 
   1  31   3      590.76      578.55     23.92 o 
   2  31   3        0.96        2.90      4.83 o 
   3  31   3      242.80      220.83     20.00 o 
   4  31   3       50.98       34.98      9.80 o 
   1  32   3      300.15      302.48     17.85 o 
   2  32   3      100.91      122.78     11.42 o 
   3  32   3      426.71      354.06     25.06 o 
   4  32   3        6.88       -4.69      9.27 o 
   1  33   3       10.81       16.34      6.51 o 
   2  33   3       18.24       22.97      6.75 o 
   3  33   3      128.32      111.28     14.51 o 
   4  33   3       26.43       15.80     13.36 o 
   1  34   3       60.17       53.85      8.48 o 
   2  34   3        0.42       -3.04      5.09 o 
   3  34   3      107.92      129.94     16.30 o 
   4  34   3        0.92       -0.78      8.47 o 
   1  35   3       70.58       82.90     10.82 o 
   2  35   3       75.82       65.39      9.02 o 
   3  35   3      227.88      251.89     22.34 o 
   4  35   3        3.18       -3.49      7.41 o 
   1  36   3       83.27       89.56     11.94 o 
   2  36   3       11.20        4.01      7.78 o 
   3  36   3      101.13       82.57     17.25 o 
   1  37   3      121.57      129.63     13.94 o 
   2  37   3       40.06       59.41      9.49 o 
   3  37   3      102.28       89.71     14.57 o 
   1  38   3       36.55       12.84      6.41 o 
   2  38   3      295.91      274.05     18.60 o 
   3  38   3       52.12       40.22     10.14 o 
   1  39   3       15.63       16.43      6.38 o 
   2  39   3       69.70       77.35     10.63 o 
   3  39   3        3.25       -7.33      7.33 o 
   1  40   3        2.42       -2.82      7.98 o 
   2  40   3        7.23       20.47      8.99 o 
   3  40   3        2.03       21.57      9.09 o 
   1  41   3        8.54        4.89      6.42 o 
   2  41   3        5.56        7.35      7.06 o 
   1  42   3       21.19       27.01      8.44 o 
   2  42   3       52.48       66.34     13.30 o 
   1  43   3        7.14       11.31      7.88 o 
   2  43   3       18.85       22.74     15.02 o 
   1  44   3        1.09       -1.43     11.32 o 
   2  44   3       63.22       77.96     14.79 o 
   1  45   3       54.52       51.25     10.34 o 
   1  46   3        9.90       -2.78      8.25 o 
   0   0   4     1662.75     1789.52     73.96 o 
   1   0   4      115.34      159.67     14.17 o 
   2   0   4      452.44      713.47     52.24 o 
   3   0   4        6.44        1.03      9.81 o 
   4   0   4       60.11      427.51     32.00 o 
   5   0   4      218.34      245.35     25.42 o 
   0   1   4     4995.16     5602.65    116.73 o 
   1   1   4     1529.29     1674.77     27.71 o 
   2   1   4     5960.61     5462.86     45.18 o 
   3   1   4       65.28       55.06      9.64 o 
   4   1   4     1887.44     1796.60     42.12 o 
   5   1   4       29.43       63.17     12.71 o 
   0   2   4      102.72       79.10      9.90 o 
   1   2   4       34.20       84.52      6.41 o 
   2   2   4       13.47      161.10     26.50 o 
   3   2   4      663.37      625.67     21.81 o 
   4   2   4        0.29      227.11     38.36 o 
   5   2   4      183.31      172.80     17.93 o 
   0   3   4     1541.51     1511.43     44.28 o 
   1   3   4     3288.10     3604.92     51.71 o 
   2   3   4       90.74      140.97      8.99 o 
   3   3   4      147.40      174.56     14.81 o 
   4   3   4      268.68      272.19     19.17 o 
   5   3   4      101.65      152.43     16.97 o 
   0   4   4     2348.43     2442.60     76.91 o 
   1   4   4    13369.35    14038.46     87.11 o 
   2   4   4     1628.21     1633.83     28.16 o 
   3   4   4      552.47      482.97     14.65 o 
   4   4   4      186.05      263.56     19.60 o 
   5   4   4      404.60      371.58     24.25 o 
   0   5   4     3999.07     4186.76     81.28 o 
   1   5   4     2433.92     2822.64     61.66 o 
   2   5   4     3563.79     3354.97     41.73 o 
   3   5   4      240.11      263.57     18.97 o 
   4   5   4      774.60      758.91     34.67 o 
   5   5   4        2.16       70.50     16.25 o 
   0   6   4     1344.52     1408.19     47.87 o 
   1   6   4     2507.90     2446.55     40.90 o 
   2   6   4      350.33      445.82     33.86 o 
   3   6   4     1656.41     1538.19     34.84 o 
   4   6   4        0.01      250.42     30.26 o 
   5   6   4      272.05      272.42     22.86 o 
   0   7   4     1680.84     1747.13     53.53 o 
   1   7   4      236.96      236.79     12.55 o 
   2   7   4     1520.58     1407.20     58.66 o 
   3   7   4        4.00       20.55     14.00 o 
   4   7   4     2170.54     2081.58     63.09 o 
   5   7   4       66.93      120.54     15.69 o 
   0   8   4     1693.81     1869.70     56.21 o 
   1   8   4      782.55      891.13     20.05 o 
   2   8   4        0.21       18.14      3.68 o 
   3   8   4       15.70       19.08      8.33 o 
   4   8   4      363.48      645.31     69.68 o 
   5   8   4      328.89      294.91     22.06 o 
   0   9   4      875.42      871.58     54.47 o 
   1   9   4       11.65        6.99      3.81 o 
   2   9   4     1216.26     1003.56     48.73 o 
   3   9   4      636.90      561.31     25.66 o 
   4   9   4      116.63      210.69     26.17 o 
   5   9   4       13.47      172.48     33.05 o 
   0  10   4       22.40       62.92     11.14 o 
   1  10   4     2180.18     2124.05     35.61 o 
   2  10   4      199.18      176.85      7.69 o 
   3  10   4      414.84      376.25     21.89 o 
   4  10   4      511.11      487.49     25.81 o 
   5  10   4      916.22      849.74     37.39 o 
   0  11   4     3271.39     3269.62     61.44 o 
   1  11   4      404.35      509.41     23.31 o 
   2  11   4      271.96      187.44      7.63 o 
   3  11   4      517.78      642.16     29.83 o 
   4  11   4       99.85      137.41     16.79 o 
   5  11   4      308.66      518.00     37.57 o 
   0  12   4     2525.76     2645.04     56.07 o 
   1  12   4     8169.12     8304.38     68.29 o 
   2  12   4       55.89       42.40      4.42 o 
   3  12   4     4398.19     4110.35     73.33 o 
   4  12   4       21.52       55.41     13.00 o 
   5  12   4      942.84      865.33     48.70 o 
   0  13   4      568.36      677.70     29.18 o 
   1  13   4      106.85      189.70     15.92 o 
   2  13   4      555.13      484.51     15.08 o 
   3  13   4      349.52      478.13     30.40 o 
   4  13   4      578.71      593.20     33.37 o 
   5  13   4       84.70      206.52     26.00 o 
   0  14   4      289.12      287.87     23.72 o 
   1  14   4     4896.34     4848.91     54.36 o 
   2  14   4      516.46      516.42     14.71 o 
   3  14   4      699.26      634.86     25.47 o 
   4  14   4      171.77      200.85     21.11 o 
   5  14   4      130.21      110.35     14.73 o 
   0  15   4      133.96       91.45     12.52 o 
   1  15   4      895.32      981.05     25.49 o 
   2  15   4       30.04       27.04      4.46 o 
   3  15   4       69.22      130.43     17.65 o 
   4  15   4      275.77      249.12     26.08 o 
   5  15   4        9.00       63.64     12.49 o 
   0  16   4     1197.28     1203.22     40.74 o 
   1  16   4     1566.39     1507.45     31.92 o 
   2  16   4       55.18       46.16      5.85 o 
   3  16   4     1141.59     1042.93     33.77 o 
   4  16   4        4.36       16.73     10.48 o 
   5  16   4      308.39      284.89     22.66 o 
   0  17   4      139.27      141.11     15.26 o 
   1  17   4     1511.36     1515.82     32.72 o 
   2  17   4       68.96       59.59      6.54 o 
   3  17   4      367.53      422.12     22.57 o 
   4  17   4      174.21      162.75     22.04 o 
   5  17   4       21.25      272.34     43.01 o 
   0  18   4      468.59      526.56     28.36 o 
   1  18   4     2093.01     1974.82     38.16 o 
   2  18   4        3.00        6.94      4.06 o 
   3  18   4      876.12      772.04     30.30 o 
   4  18   4       18.70       19.17      8.08 o 
   5  18   4     1430.31     1334.62     54.75 o 
   0  19   4      225.08      247.08     20.97 o 
   1  19   4     1626.02     1701.09     36.09 o 
   2  19   4      527.17      528.40     19.54 o 
   3  19   4       54.20      123.90     15.97 o 
   4  19   4        1.99        9.11      9.93 o 
   5  19   4       12.02      164.94     33.72 o 
   0  20   4     2395.94     2539.09     63.74 o 
   1  20   4       64.78       55.30      9.00 o 
   2  20   4     1030.37      924.70     26.45 o 
   3  20   4     1434.99     1264.76     44.01 o 
   4  20   4      171.42      184.61     25.21 o 
   5  20   4      495.83      466.77     38.87 o 
   0  21   4     2335.67     2453.87     63.95 o 
   1  21   4       12.82       24.29      7.76 o 
   2  21   4     1213.97     1148.35     30.09 o 
   3  21   4      208.18      229.47     18.59 o 
   4  21   4      437.01      426.02     35.97 o 
   5  21   4      105.53      185.95     38.51 o 
   0  22   4        1.79       34.22     18.27 o 
   1  22   4     1263.96     1225.09     32.41 o 
   2  22   4      116.48      157.49     12.74 o 
   3  22   4      307.30      301.52     20.92 o 
   4  22   4      127.91      141.91     22.33 o 
   5  22   4      284.45      277.61     29.95 o 
   0  23   4     1391.03     1372.85     49.47 o 
   1  23   4      248.48      272.66     16.73 o 
   2  23   4     1270.65     1193.56     32.00 o 
   3  23   4      310.33      255.49     19.73 o 
   4  23   4      487.99      502.25     32.57 o 
   5  23   4      121.26      107.74     25.50 o 
   0  24   4      285.71      277.24     29.89 o 
   1  24   4     2013.82     1951.53     42.38 o 
   2  24   4       35.19       51.11      8.39 o 
   3  24   4      174.86      160.50     15.97 o 
   4  24   4       80.35       95.22     14.93 o 
   5  24   4       30.61       18.95     26.76 o 
   0  25   4       81.44       99.36     14.31 o 
   1  25   4      300.38      367.24     19.79 o 
   2  25   4       80.38       73.39     10.42 o 
   3  25   4        5.71       41.79     10.65 o 
   4  25   4      217.40      194.90     21.29 o 
   0  26   4       37.54       31.92      9.64 o 
   1  26   4      282.63      255.58     16.49 o 
   2  26   4       81.22       74.33      9.34 o 
   3  26   4      719.53      666.44     32.20 o 
   4  26   4      112.51      125.78     17.61 o 
   0  27   4       58.32      107.72     16.78 o 
   1  27   4        2.97       17.77      6.99 o 
   2  27   4      351.72      318.48     18.04 o 
   3  27   4       43.91       67.59     11.88 o 
   4  27   4      453.36      446.01     31.68 o 
   0  28   4     1012.95     1111.17     49.92 o 
   1  28   4      475.89      484.04     22.89 o 
   2  28   4       20.25       46.97      9.95 o 
   3  28   4      136.83      179.32     17.84 o 
   4  28   4       93.53      135.85     18.85 o 
   0  29   4     6169.25     6275.74    117.87 o 
   1  29   4      101.18      115.75     12.26 o 
   2  29   4     1855.12     1705.01     43.17 o 
   3  29   4        8.60        4.23      7.92 o 
   4  29   4      441.18      420.76     27.98 o 
   0  30   4     1532.58     1695.43     63.80 o 
   1  30   4        3.75       -2.44      5.55 o 
   2  30   4       58.84       93.55     12.72 o 
   3  30   4        6.13       17.28      7.06 o 
   4  30   4      156.42      175.99     19.07 o 
   0  31   4     1197.76     1304.72     55.89 o 
   1  31   4      131.56      111.46     12.31 o 
   2  31   4     1147.72     1039.50     34.93 o 
   3  31   4       56.71       43.41     10.25 o 
   4  31   4      364.06      353.00     29.26 o 
   0  32   4      509.48      532.97     37.18 o 
   1  32   4       31.33       41.80      8.56 o 
   2  32   4      115.63      126.49     13.85 o 
   3  32   4       18.16       18.74      7.15 o 
   4  32   4       27.67       59.78     13.47 o 
   0  33   4       32.79       56.63     14.53 o 
   1  33   4      491.95      465.25     24.68 o 
   2  33   4      199.73      177.94     15.40 o 
   3  33   4        3.40       31.11     11.10 o 
   4  33   4      169.42      147.02     19.83 o 
   0  34   4      144.62      155.10     21.50 o 
   1  34   4      344.81      376.30     22.78 o 
   2  34   4        7.02       16.33      7.53 o 
   3  34   4      606.01      613.48     34.64 o 
   0  35   4      147.90      161.35     21.84 o 
   1  35   4       76.57       84.69     11.88 o 
   2  35   4      133.30      138.58     15.95 o 
   3  35   4      139.19      140.28     17.23 o 
   0  36   4      269.35      271.81     35.37 o 
   1  36   4      136.64      125.21     13.53 o 
   2  36   4       66.61       75.26     13.16 o 
   3  36   4        0.58        8.42      8.99 o 
   0  37   4      412.43      427.51     35.50 o 
   1  37   4       78.08       95.65     12.76 o 
   2  37   4      433.58      363.03     30.27 o 
   3  37   4        5.90       14.97      7.92 o 
   0  38   4       51.75       80.65     18.12 o 
   1  38   4      117.14      136.91     15.01 o 
   2  38   4       16.76       33.89     11.55 o 
   3  38   4       50.46       62.42     15.08 o 
   0  39   4      685.90      704.12     46.92 o 
   1  39   4      130.59      157.24     18.76 o 
   2  39   4      315.33      335.17     29.69 o 
   3  39   4        0.35        3.36     13.40 o 
   0  40   4      138.97      122.13     21.21 o 
   1  40   4      262.86      271.82     21.18 o 
   2  40   4        3.16       33.61     12.64 o 
   0  41   4       70.13       48.58     13.44 o 
   1  41   4        4.00       22.59      9.58 o 
   2  41   4       18.47       31.86     10.77 o 
   0  42   4        0.34      -15.13     15.13 o 
   1  42   4      296.13      338.66     24.07 o 
   2  42   4       43.50       65.63     14.63 o 
   0  43   4       49.08       52.89     19.16 o 
   1  43   4       71.52      107.99     14.77 o 
   2  43   4       17.68       30.44     10.89 o 
   0  44   4      157.28      200.57     27.44 o 
   1  44   4      216.91      243.22     21.27 o 
   0  45   4       15.13       28.43     17.65 o 
   1  45   4      101.80      146.03     17.11 o 
   0  46   4      160.04      247.28     31.14 o 
   1   1   5       63.12       65.45     10.41 o 
   2   1   5      917.41      997.65     14.59 o 
   3   1   5      868.55      807.97     24.61 o 
   4   1   5       27.63       24.01      9.62 o 
   5   1   5       93.74       65.81     17.39 o 
   1   2   5      296.20      312.46     14.67 o 
   2   2   5      753.91      745.09     12.64 o 
   3   2   5      192.59      241.75     16.57 o 
   4   2   5      143.88      126.75     14.64 o 
   5   2   5       55.34       62.37     12.99 o 
   1   3   5      899.97      961.89     28.33 o 
   2   3   5      118.65      153.25     22.90 o 
   3   3   5      390.53      399.22     20.76 o 
   4   3   5       46.20       81.85     16.18 o 
   5   3   5       10.91       30.42     13.48 o 
   1   4   5       98.48      123.09      9.71 o 
   2   4   5     2824.01     2828.85     60.06 o 
   3   4   5      723.20      769.38     30.82 o 
   4   4   5      258.65      259.53     20.90 o 
   5   4   5      158.08      178.45     30.89 o 
   1   5   5      316.81      300.79     14.51 o 
   2   5   5     2138.67     2082.78     69.33 o 
   3   5   5      211.81      235.31     14.58 o 
   4   5   5        5.61       37.22     10.10 o 
   5   5   5       75.05       84.71     15.36 o 
   1   6   5      383.69      399.79     16.59 o 
   2   6   5      635.85      618.92     42.62 o 
   3   6   5      926.46      883.91     27.57 o 
   4   6   5       52.60       44.86     10.26 o 
   5   6   5      128.48      126.91     22.68 o 
   1   7   5        9.34        9.07      3.53 o 
   2   7   5      307.93      272.04     13.22 o 
   3   7   5       40.86       57.11     10.38 o 
   4   7   5       58.32      104.16     14.80 o 
   5   7   5       17.68       13.10     13.26 o 
   1   8   5      420.43      467.44     23.89 o 
   2   8   5        0.00        1.76      5.00 o 
   3   8   5       31.66       45.94     11.64 o 
   4   8   5      569.94      573.11     30.90 o 
   5   8   5        0.92       17.59      8.70 o 
   1   9   5      699.69      783.46     25.51 o 
   2   9   5      421.65      384.29     13.54 o 
   3   9   5      990.34      912.14     34.42 o 
   4   9   5       60.08      125.49     16.38 o 
   5   9   5       68.09       86.05     14.68 o 
   1  10   5      651.93      697.68     22.66 o 
   2  10   5      826.54      793.87     19.92 o 
   3  10   5      475.25      487.96     25.96 o 
   4  10   5       10.80       34.58      9.54 o 
   5  10   5       62.29       58.21     13.25 o 
   1  11   5       10.11       13.77      4.61 o 
   2  11   5      173.11      192.45      9.21 o 
   3  11   5        8.79       34.66     11.21 o 
   4  11   5      338.75      272.15     20.02 o 
   5  11   5       18.19       14.53      8.38 o 
   1  12   5       17.04       14.47      3.85 o 
   2  12   5       57.87       59.75      5.43 o 
   3  12   5       33.03       27.54      8.49 o 
   4  12   5       20.04       49.65     12.85 o 
   5  12   5       39.65       44.29     13.97 o 
   1  13   5       25.50       21.81      5.05 o 
   2  13   5       17.60       14.99      3.51 o 
   3  13   5       16.31       18.60      6.85 o 
   4  13   5      176.49      181.63     19.71 o 
   5  13   5      121.11       85.64     14.94 o 
   1  14   5       36.45       36.87      5.70 o 
   2  14   5        0.04        1.79      3.62 o 
   3  14   5        8.87       -4.00      6.59 o 
   4  14   5       42.89       77.37     17.34 o 
   5  14   5       17.41       16.15      9.34 o 
   1  15   5       61.36       42.91      5.94 o 
   2  15   5        2.66       -3.05      3.05 o 
   3  15   5       74.61       83.42     17.50 o 
   4  15   5      141.53      143.72     18.27 o 
   5  15   5       37.32       77.39     15.20 o 
   1  16   5        3.22        4.01      4.31 o 
   2  16   5        0.56        6.30      4.21 o 
   3  16   5      222.33      234.89     20.15 o 
   4  16   5        0.05        2.78      9.18 o 
   5  16   5      159.57      161.10     20.77 o 
   1  17   5      144.62      129.03     10.59 o 
   2  17   5        5.60        9.06      3.88 o 
   3  17   5        0.77        4.18      6.52 o 
   4  17   5      172.86      144.60     17.47 o 
   5  17   5        0.41      -10.24     10.24 o 
   1  18   5       11.13       13.97      4.55 o 
   2  18   5       87.92       84.47      8.14 o 
   3  18   5       15.86       18.50      8.22 o 
   4  18   5        0.84       15.29     10.84 o 
   5  18   5        0.95      -10.42     10.42 o 
   1  19   5       14.63        6.77      4.61 o 
   2  19   5        0.34        7.19      4.67 o 
   3  19   5      111.22      102.43     16.95 o 
   4  19   5       78.14       75.07     14.64 o 
   5  19   5        3.75       16.71      8.63 o 
   1  20   5        4.01        2.48      4.35 o 
   2  20   5        0.50        2.83      3.82 o 
   3  20   5       75.81       56.02     11.71 o 
   4  20   5       16.05       -2.21      9.26 o 
   5  20   5      116.46      134.36     19.68 o 
   1  21   5       84.96       71.99      8.64 o 
   2  21   5      433.51      422.91     19.08 o 
   3  21   5       44.83       13.00      8.97 o 
   4  21   5       15.32       24.82     11.20 o 
   5  21   5        1.53       22.15     11.93 o 
   1  22   5       20.59       10.68      4.29 o 
   2  22   5      540.79      550.17     22.16 o 
   3  22   5        3.35        0.15      8.95 o 
   4  22   5        3.16       20.07     10.65 o 
   5  22   5       74.12       70.13     16.96 o 
   1  23   5        8.69       10.69      5.78 o 
   2  23   5      344.86      334.70     20.32 o 
   3  23   5        1.16        1.43      7.89 o 
   4  23   5       26.95       23.47     12.18 o 
   1  24   5       25.63       17.57      5.33 o 
   2  24   5      223.38      228.89     15.05 o 
   3  24   5        5.23        3.31      7.41 o 
   4  24   5        5.92       13.37      9.73 o 
   1  25   5       20.63       20.77      6.40 o 
   2  25   5      179.00      138.31     12.29 o 
   3  25   5        1.02        5.82      8.56 o 
   4  25   5        3.04        3.21      9.89 o 
   1  26   5      234.53      207.13     15.17 o 
   2  26   5      122.12      166.99     13.90 o 
   3  26   5       82.39       73.27     14.35 o 
   4  26   5       33.27       31.02     21.81 o 
   1  27   5      194.22      203.72     15.54 o 
   2  27   5     1010.48      885.46     30.86 o 
   3  27   5      209.04      179.82     20.04 o 
   4  27   5      203.63      193.51     26.19 o 
   1  28   5      182.04      198.03     15.47 o 
   2  28   5        8.82       12.88      8.28 o 
   3  28   5        8.92       14.83      8.72 o 
   4  28   5       30.26       24.25     12.28 o 
   1  29   5        8.28        6.98      6.23 o 
   2  29   5       22.27       15.53      6.65 o 
   3  29   5       50.26       48.17     17.93 o 
   4  29   5        7.07        8.65     10.06 o 
   1  30   5       30.57       33.83      7.32 o 
   2  30   5        1.41       -1.02      8.57 o 
   3  30   5       48.35       50.68     13.03 o 
   4  30   5        0.19       -2.02      9.27 o 
   1  31   5      108.43      107.50     11.97 o 
   2  31   5      168.57      141.84     18.84 o 
   3  31   5       84.20       65.27     12.06 o 
   4  31   5       40.92       13.64     10.01 o 
   1  32   5      137.42      131.32     13.71 o 
   2  32   5       98.81       92.60     15.88 o 
   3  32   5       81.20       91.70     15.67 o 
   4  32   5      103.09      120.05     22.74 o 
   1  33   5        7.77        2.55      5.29 o 
   2  33   5        0.00        3.65      7.79 o 
   3  33   5       12.22       11.17      9.27 o 
   1  34   5       47.33       47.08      9.09 o 
   2  34   5        8.37        9.64     10.60 o 
   3  34   5       34.49       18.60      9.13 o 
   1  35   5       40.33       39.94      8.58 o 
   2  35   5        8.01       10.03      9.98 o 
   3  35   5        1.91       19.76     10.04 o 
   1  36   5       28.77       29.92      7.55 o 
   2  36   5        0.40        9.81      9.77 o 
   3  36   5       35.18       57.32     14.31 o 
   1  37   5       31.38       12.74      7.58 o 
   2  37   5       18.42       15.31     11.26 o 
   3  37   5       80.30       83.66     19.53 o 
   1  38   5       20.00       15.48      8.02 o 
   2  38   5       22.03       10.05     11.20 o 
   3  38   5       24.82        7.87     11.98 o 
   1  39   5       46.98       48.80     11.63 o 
   2  39   5        3.19       -5.58      9.05 o 
   1  40   5       22.57        6.79      9.26 o 
   2  40   5        5.31       34.04     12.60 o 
   1  41   5        1.89        3.10      7.65 o 
   2  41   5       30.93       61.07     14.89 o 
   1  42   5      100.87      110.72     14.19 o 
   1  43   5        0.03        8.86      7.69 o 
   0   0   6     2749.15     2880.14    114.92 o 
   1   0   6     1463.67     1496.94     58.28 o 
   2   0   6      290.20      341.89     22.16 o 
   3   0   6      120.83      104.10     20.51 o 
   4   0   6      187.96      197.66     29.26 o 
   5   0   6       83.72      110.60     24.83 o 
   0   1   6     1664.77     1775.44     70.07 o 
   1   1   6      640.29      642.12     23.29 o 
   2   1   6      705.39      741.98     22.36 o 
   3   1   6      143.47      176.66     15.18 o 
   4   1   6      266.88      253.34     22.99 o 
   5   1   6      108.99      137.33     22.41 o 
   0   2   6     2617.41     3008.61     83.19 o 
   1   2   6      511.77      496.93     20.14 o 
   2   2   6     1659.07     1521.52     58.44 o 
   3   2   6      808.47      922.64     46.85 o 
   4   2   6       31.71       83.53     14.70 o 
   5   2   6      166.02      219.33     28.99 o 
   0   3   6       86.67      103.72     15.83 o 
   1   3   6      508.33      483.93     22.98 o 
   2   3   6       12.15       37.14      8.65 o 
   3   3   6     2319.95     2132.10     50.81 o 
   4   3   6      203.01      196.28     23.28 o 
   5   3   6      751.42      714.25     48.61 o 
   0   4   6      623.69      604.27     23.14 o 
   1   4   6      568.42      626.73     22.40 o 
   2   4   6      211.02      174.55      9.20 o 
   3   4   6      461.68      726.24     30.76 o 
   4   4   6      132.40      169.12     22.26 o 
   5   4   6      304.01      458.28     40.36 o 
   0   5   6      329.54      300.56     12.65 o 
   1   5   6      193.81      181.93     14.07 o 
   2   5   6      353.16      306.63     18.91 o 
   3   5   6      360.39      419.62     23.47 o 
   4   5   6      185.20      275.41     28.51 o 
   5   5   6       86.83      196.80     30.14 o 
   0   6   6      202.70      247.59     12.07 o 
   1   6   6      281.93      275.17     16.14 o 
   2   6   6      102.78      101.06     10.55 o 
   3   6   6      348.28      428.64     24.29 o 
   4   6   6      567.71      556.55     39.42 o 
   5   6   6      201.51      200.60     30.10 o 
   0   7   6     1804.90     2000.46     58.02 o 
   1   7   6     1173.86     1156.24     30.82 o 
   2   7   6      980.89     1053.64     33.04 o 
   3   7   6     1096.93      943.74     35.57 o 
   4   7   6      401.32      518.27     48.24 o 
   5   7   6       13.18       34.30     19.89 o 
   0   8   6    12711.96    13251.94    177.75 o 
   1   8   6      131.66      108.66     10.19 o 
   2   8   6     6170.86     6007.09     87.32 o 
   3   8   6      130.55      263.55     20.65 o 
   4   8   6     1335.02     1235.12     58.07 o 
   5   8   6       94.67       69.87     14.30 o 
   0   9   6     2411.93     2762.07     83.04 o 
   1   9   6        0.14        0.47      2.20 o 
   2   9   6     1313.13     1393.45     68.34 o 
   3   9   6      965.90      858.58     44.54 o 
   4   9   6       97.82      505.38     70.88 o 
   5   9   6       56.35       88.18     16.20 o 
   0  10   6      329.69      387.90     32.30 o 
   1  10   6      212.50      198.39     13.36 o 
   2  10   6      930.92      971.92     23.86 o 
   3  10   6      381.57      397.26     30.97 o 
   4  10   6      848.94      825.94     41.73 o 
   5  10   6      182.02      138.48     19.07 o 
   0  11   6      642.86      667.67     40.92 o 
   1  11   6      117.91      114.15     11.83 o 
   2  11   6      355.78      353.20     15.97 o 
   3  11   6        0.41       15.32     11.31 o 
   4  11   6      305.72      387.93     29.49 o 
   5  11   6       40.54       68.59     15.14 o 
   0  12   6       17.02       15.96     19.97 o 
   1  12   6      317.34      281.28     16.17 o 
   2  12   6      251.32      251.75     13.82 o 
   3  12   6      417.14      411.51     25.35 o 
   4  12   6      248.55      325.34     37.96 o 
   5  12   6      198.21      174.54     21.08 o 
   0  13   6       27.62       34.81      9.84 o 
   1  13   6       12.40       17.46      5.39 o 
   2  13   6      154.66      191.57     12.46 o 
   3  13   6      148.69      112.58     12.77 o 
   4  13   6      408.87      534.90     34.64 o 
   5  13   6        1.08       30.61     15.51 o 
   0  14   6     2495.41     2531.48     65.16 o 
   1  14   6      712.87      660.51     23.33 o 
   2  14   6      794.36      747.07     22.81 o 
   3  14   6       13.04        5.21      6.47 o 
   4  14   6     1079.61     1099.71     48.87 o 
   5  14   6        8.54       21.76     11.19 o 
   0  15   6      769.78      827.93     38.40 o 
   1  15   6        3.00        7.09      4.77 o 
   2  15   6      416.58      465.82     18.92 o 
   3  15   6      267.70      260.18     22.03 o 
   4  15   6      376.65      525.97     43.48 o 
   5  15   6        1.43       -2.62      8.86 o 
   0  16   6     2481.81     2539.54     66.60 o 
   1  16   6      357.92      309.64     16.47 o 
   2  16   6     1831.78     1797.31     38.79 o 
   3  16   6      323.82      302.11     23.76 o 
   4  16   6      308.70      331.67     28.28 o 
   5  16   6       33.26       36.24     14.41 o 
   0  17   6      760.24      789.59     38.72 o 
   1  17   6      124.30      146.82     11.88 o 
   2  17   6      649.41      696.52     25.23 o 
   3  17   6      102.70      130.90     16.04 o 
   4  17   6      326.95      330.97     27.91 o 
   5  17   6        1.46        7.96     12.82 o 
   0  18   6     4462.29     4393.23     89.74 o 
   1  18   6      314.34      305.84     16.91 o 
   2  18   6     1470.70     1435.21     34.32 o 
   3  18   6      101.28       87.52     13.69 o 
   4  18   6      283.11      258.15     24.73 o 
   5  18   6      173.54      201.89     23.99 o 
   0  19   6     1258.15     1218.14     48.97 o 
   1  19   6       19.24       16.94      4.84 o 
   2  19   6      557.39      570.58     31.81 o 
   3  19   6       10.84       23.13      9.87 o 
   4  19   6       60.79      121.45     17.70 o 
   0  20   6     1578.43     1591.32     55.64 o 
   1  20   6        2.40        4.12      4.79 o 
   2  20   6     1180.08     1080.77     36.20 o 
   3  20   6      127.50      115.58     16.10 o 
   4  20   6      330.03      278.81     26.73 o 
   0  21   6      573.19      568.90     34.67 o 
   1  21   6       21.72       19.63      5.79 o 
   2  21   6      337.38      312.07     22.16 o 
   3  21   6       82.08       61.67     13.40 o 
   4  21   6      258.53      279.24     31.94 o 
   0  22   6      786.79      769.36     40.16 o 
   1  22   6       23.28       38.90      7.73 o 
   2  22   6      505.91      450.90     29.82 o 
   3  22   6      107.92      122.78     16.85 o 
   4  22   6      380.51      391.02     37.35 o 
   0  23   6      228.17      250.05     24.00 o 
   1  23   6      280.88      283.38     17.80 o 
   2  23   6      292.78      286.77     24.32 o 
   3  23   6       10.86       17.92     17.35 o 
   4  23   6      235.01      362.87     37.44 o 
   0  24   6      344.32      376.32     29.54 o 
   1  24   6      691.59      788.00     30.08 o 
   2  24   6      337.01      356.47     27.19 o 
   3  24   6      213.79      212.32     25.27 o 
   4  24   6     1256.37     1307.69     68.35 o 
   0  25   6      102.74      137.07     18.17 o 
   1  25   6     5014.50     4911.40     73.71 o 
   2  25   6       45.46       81.08     14.44 o 
   3  25   6       52.80       68.55     17.18 o 
   4  25   6       93.15      156.65     26.06 o 
   0  26   6        1.92        4.92      8.25 o 
   1  26   6      634.79      683.04     29.45 o 
   2  26   6       42.05       46.22     12.01 o 
   3  26   6      265.79      242.72     27.76 o 
   4  26   6      120.37      120.44     22.36 o 
   0  27   6       51.08       53.44     14.21 o 
   1  27   6     1107.38     1117.71     36.71 o 
   2  27   6      112.41      170.21     19.50 o 
   3  27   6      287.16      263.68     25.46 o 
   4  27   6       44.40       64.10     17.99 o 
   0  28   6      521.93      533.38     36.40 o 
   1  28   6      223.32      220.29     17.85 o 
   2  28   6       35.95       24.28     11.18 o 
   3  28   6      165.25      127.20     18.45 o 
   4  28   6        2.86       33.00     12.57 o 
   0  29   6      403.08      427.53     32.94 o 
   1  29   6      781.88      753.27     30.95 o 
   2  29   6      183.04      230.62     23.87 o 
   3  29   6       45.09       44.40     12.09 o 
   4  29   6       97.37      131.17     24.28 o 
   0  30   6       74.29       81.05     16.17 o 
   1  30   6       14.45       29.25      8.54 o 
   2  30   6      415.91      448.89     32.68 o 
   3  30   6      123.02      122.94     22.35 o 
   0  31   6      106.21      159.30     22.37 o 
   1  31   6      111.32      117.13     13.44 o 
   2  31   6      171.66      214.50     23.48 o 
   3  31   6      159.64      180.97     22.48 o 
   0  32   6      896.43      843.31     48.35 o 
   1  32   6      175.59      172.97     15.86 o 
   2  32   6       95.93       91.94     15.64 o 
   3  32   6       59.36       93.89     17.21 o 
   0  33   6      341.17      384.18     34.04 o 
   1  33   6      127.82      136.95     14.93 o 
   2  33   6       73.51       66.62     17.62 o 
   3  33   6      289.30      290.54     29.00 o 
   0  34   6      161.00      165.40     22.60 o 
   1  34   6      335.17      307.26     21.60 o 
   2  34   6       13.08       20.82      9.33 o 
   3  34   6      208.59      203.90     24.07 o 
   0  35   6       49.98       44.98     27.21 o 
   1  35   6      338.08      352.26     23.49 o 
   2  35   6       61.50       62.77     19.83 o 
   3  35   6      215.51      236.78     27.25 o 
   0  36   6       43.29       56.01     15.11 o 
   1  36   6       70.20       84.88     12.66 o 
   2  36   6       66.31       83.33     15.74 o 
   0  37   6       42.72       44.38     13.33 o 
   1  37   6       50.04       44.58      8.54 o 
   2  37   6       83.82      138.33     20.75 o 
   0  38   6        2.39       20.11     12.50 o 
   1  38   6       37.41       36.65      8.82 o 
   2  38   6      278.91      300.98     29.77 o 
   0  39   6      103.76       92.04     18.79 o 
   1  39   6        1.01       10.91      6.98 o 
   2  39   6       64.18       79.46     19.50 o 
   0  40   6      125.23       88.87     18.59 o 
   1  40   6       41.58       48.19     10.21 o 
   0  41   6       55.97       55.91     16.87 o 
   1  41   6      256.11      258.41     21.58 o 
   0  42   6       57.61       96.59     24.59 o 
   1  42   6       76.30       93.78     19.85 o 
   1   1   7        0.63        3.39      5.60 o 
   2   1   7        1.39       12.15      6.89 o 
   3   1   7        0.16        3.57      9.51 o 
   4   1   7       21.83        9.64     11.18 o 
   5   1   7        0.02        7.75     14.20 o 
   1   2   7       92.91       65.70      9.96 o 
   2   2   7      478.47      464.17     20.89 o 
   3   2   7      104.88      121.84     18.46 o 
   4   2   7        4.49       54.24     19.92 o 
   5   2   7       94.57       68.67     16.45 o 
   1   3   7        1.87        4.49      4.82 o 
   2   3   7        0.00       13.48      6.67 o 
   3   3   7       27.85      129.95     21.43 o 
   4   3   7      403.04      326.48     31.44 o 
   5   3   7       48.04       67.02     17.68 o 
   1   4   7      249.13      262.79     17.87 o 
   2   4   7      233.07      240.53     20.96 o 
   3   4   7     1183.56     1030.66     50.23 o 
   4   4   7       88.05       89.27     22.02 o 
   5   4   7      187.64      179.62     27.07 o 
   1   5   7      295.84      313.68     17.25 o 
   2   5   7      904.73      898.61     28.95 o 
   3   5   7      161.90      325.60     38.80 o 
   4   5   7       10.39       23.87     11.47 o 
   5   5   7       69.05      125.01     22.38 o 
   1   6   7      158.19      159.27     12.46 o 
   2   6   7      180.52      204.86     14.52 o 
   3   6   7      765.81      705.10     42.10 o 
   4   6   7      121.13      126.05     19.76 o 
   5   6   7       80.44       77.31     21.67 o 
   1   7   7       65.10       53.95      9.77 o 
   2   7   7      668.16      631.83     22.55 o 
   3   7   7      154.44      144.98     21.60 o 
   4   7   7       15.42       31.73     11.82 o 
   5   7   7        2.16       41.56     12.35 o 
   1   8   7      236.83      234.22     15.01 o 
   2   8   7       28.42       32.49      6.16 o 
   3   8   7      127.68      168.76     21.84 o 
   4   8   7      128.87       63.34     18.69 o 
   5   8   7       29.11       56.28     16.18 o 
   1   9   7      248.79      249.99     15.86 o 
   2   9   7      556.82      539.03     22.47 o 
   3   9   7      321.77      327.05     28.99 o 
   4   9   7       15.41       32.68     12.49 o 
   5   9   7       20.40       13.56      9.18 o 
   1  10   7      161.96      186.83     13.84 o 
   2  10   7       14.26       24.09      9.85 o 
   3  10   7        3.59       32.32     12.75 o 
   4  10   7       16.83       35.66     13.21 o 
   5  10   7        0.53       23.32     11.05 o 
   1  11   7       89.43       57.34      8.51 o 
   2  11   7      339.78      311.10     17.71 o 
   3  11   7      309.90      255.01     25.83 o 
   4  11   7      206.43      160.34     19.35 o 
   5  11   7       68.44       47.45     11.15 o 
   1  12   7       79.31       85.76      9.90 o 
   2  12   7      330.73      306.80     17.86 o 
   3  12   7       30.80       54.21     13.80 o 
   4  12   7        2.15       24.99     12.84 o 
   5  12   7        7.79       29.33     10.31 o 
   1  13   7        8.60        5.38      4.61 o 
   2  13   7        1.71        9.25      8.70 o 
   3  13   7       38.59       36.08     10.32 o 
   4  13   7      192.67      205.04     22.37 o 
   1  14   7       64.19       51.08     15.15 o 
   2  14   7       22.12       12.22      8.65 o 
   3  14   7      130.48      107.81     15.33 o 
   4  14   7       60.77       73.57     15.00 o 
   1  15   7        0.09        2.52      5.12 o 
   2  15   7       62.21       59.39     11.04 o 
   3  15   7       35.84       30.28      9.78 o 
   4  15   7       89.12       96.64     16.09 o 
   1  16   7        0.39        4.79      4.64 o 
   2  16   7        0.93        0.81      6.49 o 
   3  16   7       18.14       10.80      7.13 o 
   4  16   7        0.02       15.41      8.83 o 
   1  17   7       21.57        9.91      5.04 o 
   2  17   7       17.15       12.71      8.47 o 
   3  17   7       36.76       29.14      9.13 o 
   4  17   7       52.81       37.76     15.10 o 
   1  18   7        0.66       -4.86      4.86 o 
   2  18   7      145.21      118.31     16.01 o 
   3  18   7       16.90        5.07      9.51 o 
   4  18   7       88.95       87.56     15.09 o 
   1  19   7       49.26       30.98      6.19 o 
   2  19   7       57.74       71.76     15.05 o 
   3  19   7       13.33       -9.12     10.76 o 
   4  19   7       42.42       31.12     10.05 o 
   1  20   7        5.32       -2.38      5.65 o 
   2  20   7      227.20      167.90     21.72 o 
   3  20   7       12.40        3.49     10.08 o 
   4  20   7       39.29       30.34     10.05 o 
   1  21   7        1.69       -1.37      6.10 o 
   2  21   7      325.66      286.40     24.81 o 
   3  21   7        4.22      -11.06     11.06 o 
   4  21   7        7.16       14.17      9.94 o 
   1  22   7       14.03        4.66      7.54 o 
   2  22   7       54.53       46.02     11.05 o 
   3  22   7        4.73       -0.65     11.35 o 
   4  22   7        8.60       -2.55      6.84 o 
   1  23   7        4.92        2.75      5.02 o 
   2  23   7       36.02       36.02     10.79 o 
   3  23   7       20.58       10.72      9.02 o 
   4  23   7        8.22       -3.84      8.70 o 
   1  24   7       37.59       16.31      7.78 o 
   2  24   7      165.10      133.17     18.55 o 
   3  24   7        7.37       12.56      8.36 o 
   4  24   7        5.41       -9.63      9.63 o 
   1  25   7       19.18       19.70      9.39 o 
   2  25   7      112.44       82.55     14.44 o 
   3  25   7       29.13       16.95     10.69 o 
   4  25   7        5.05       39.62     14.91 o 
   1  26   7      310.65      336.59     20.57 o 
   2  26   7        7.78       28.38     17.90 o 
   3  26   7       65.44       72.92     15.40 o 
   4  26   7       19.43       45.54     15.41 o 
   1  27   7       98.62       91.52     11.94 o 
   2  27   7      778.33      717.71     41.04 o 
   3  27   7      147.12      149.74     19.89 o 
   1  28   7      135.32      156.77     14.71 o 
   2  28   7       65.60       80.94     16.23 o 
   3  28   7       24.05       -2.26      9.42 o 
   1  29   7       67.86       45.51      9.17 o 
   2  29   7      234.24      227.27     24.12 o 
   3  29   7        9.22       11.93     10.33 o 
   1  30   7       22.79       19.51      6.49 o 
   2  30   7      100.85      106.47     17.36 o 
   3  30   7      148.53      178.66     26.28 o 
   1  31   7       27.83       16.90      6.64 o 
   2  31   7       84.59       76.93     16.29 o 
   3  31   7       30.63       26.15     10.69 o 
   1  32   7        6.56        5.52      6.39 o 
   2  32   7        7.24       -8.77      8.77 o 
   3  32   7        3.34       -3.71      8.49 o 
   1  33   7        5.94       10.23      6.87 o 
   2  33   7        5.50       10.56     10.64 o 
   3  33   7        1.10       -4.35      9.87 o 
   1  34   7        1.02       -3.89      7.25 o 
   2  34   7       28.26       19.01      9.81 o 
   1  35   7        0.00       -6.78      7.14 o 
   2  35   7       45.69       61.70     14.88 o 
   1  36   7        0.02        5.27      7.75 o 
   2  36   7       60.13       56.17     14.15 o 
   1  37   7        0.42       -2.23      8.79 o 
   2  37   7      104.68       88.55     16.69 o 
   1  38   7       30.08       32.36      8.96 o 
   1  39   7       13.07       -7.51      9.59 o 
   0   0   8     1225.85     1202.22     87.12 o 
   1   0   8      222.07      230.88     28.69 o 
   2   0   8     1103.80     1180.96    111.92 o 
   3   0   8       35.18       65.85     30.80 o 
   4   0   8     1760.46     1511.05    125.65 o 
   0   1   8        5.35       62.50     18.48 o 
   1   1   8      742.88      811.36     35.86 o 
   2   1   8       41.78      113.77     26.27 o 
   3   1   8       57.24       21.47     23.49 o 
   4   1   8      216.47      586.32     57.91 o 
   0   2   8      572.41      538.08     41.27 o 
   1   2   8      328.94      360.66     24.54 o 
   2   2   8      983.39      996.39     45.14 o 
   3   2   8       77.92       93.76     22.36 o 
   4   2   8      424.30      507.88     40.51 o 
   0   3   8       39.79       37.82     13.80 o 
   1   3   8      608.15      593.66     34.95 o 
   2   3   8       51.55       90.05     14.04 o 
   3   3   8      940.69      818.85     64.75 o 
   4   3   8       24.97      131.36     23.17 o 
   0   4   8      197.16      192.45     25.91 o 
   1   4   8      509.73      624.52     32.22 o 
   2   4   8       15.59       24.70      8.35 o 
   3   4   8       88.33      340.61     33.37 o 
   4   4   8       47.81       43.57     12.73 o 
   0   5   8      987.88      820.86     50.91 o 
   1   5   8     2690.41     2709.54     73.12 o 
   2   5   8      473.55      430.06     26.21 o 
   3   5   8     1377.34     1264.99     65.17 o 
   4   5   8        0.52       39.45     17.37 o 
   0   6   8      123.04      138.75     23.57 o 
   1   6   8       63.83      147.71     14.60 o 
   2   6   8      522.77      538.88     33.64 o 
   3   6   8      128.23      330.01     48.81 o 
   4   6   8      382.87      309.17     31.52 o 
   0   7   8        5.17       69.30     36.54 o 
   1   7   8      426.27      503.08     23.62 o 
   2   7   8       92.74      142.90     17.87 o 
   3   7   8       81.24      152.09     22.13 o 
   4   7   8      181.04      217.72     43.99 o 
   0   8   8     3201.07     3106.35     99.00 o 
   1   8   8     2073.08     1943.64     44.91 o 
   2   8   8     1100.48     1006.28     39.59 o 
   3   8   8      254.33      319.03     46.18 o 
   4   8   8      107.81      133.64     21.93 o 
   0   9   8       33.46      166.63     29.20 o 
   1   9   8        4.02       53.86     16.45 o 
   2   9   8       43.90       57.90     14.85 o 
   3   9   8     2028.99     1842.74     70.82 o 
   4   9   8      102.21      106.67     24.48 o 
   0  10   8      880.40      826.90     51.82 o 
   1  10   8      114.60      129.17     21.84 o 
   2  10   8       66.66       48.43     12.61 o 
   3  10   8      143.74      482.27     39.88 o 
   4  10   8        7.83       15.60      9.71 o 
   0  11   8       52.76       66.06     17.86 o 
   1  11   8     2231.61     2166.42     58.97 o 
   2  11   8        4.25        4.68      6.39 o 
   3  11   8     1579.23     1512.11     64.64 o 
   4  11   8        2.82       -4.50     12.73 o 
   0  12   8        1.68        1.77     12.77 o 
   1  12   8      470.32      583.19     27.36 o 
   2  12   8       82.58       75.92     12.19 o 
   3  12   8      619.92      764.03     48.94 o 
   4  12   8       69.24       60.77     14.72 o 
   0  13   8      331.08      311.81     44.22 o 
   1  13   8     2162.81     2085.17     50.27 o 
   2  13   8       11.95       13.67      7.00 o 
   3  13   8      523.75      566.15     55.54 o 
   4  13   8        2.58       28.43     12.39 o 
   0  14   8        2.65       11.96      8.32 o 
   1  14   8      186.68      306.48     32.27 o 
   2  14   8        0.66       -0.68      7.05 o 
   3  14   8        0.01       94.43     18.41 o 
   4  14   8      259.90      203.29     22.80 o 
   0  15   8      164.71      131.30     17.67 o 
   1  15   8     2176.18     2026.65     46.48 o 
   2  15   8      123.24       86.84     12.04 o 
   3  15   8      717.64      696.21     39.02 o 
   4  15   8       13.88       53.77     16.26 o 
   0  16   8       80.07       49.71     11.78 o 
   1  16   8        0.87       62.56     12.26 o 
   2  16   8       75.21       56.41      9.84 o 
   3  16   8        0.72      161.98     22.67 o 
   4  16   8      191.48      163.34     20.86 o 
   0  17   8       16.35       16.69      9.62 o 
   1  17   8     1532.03     1463.38     43.26 o 
   2  17   8       83.88       70.12     14.15 o 
   3  17   8      984.51      834.88     45.17 o 
   4  17   8        2.67       80.56     16.69 o 
   0  18   8      106.56       97.00     22.29 o 
   1  18   8       12.71       63.64     19.10 o 
   2  18   8      113.85      116.44     19.58 o 
   3  18   8        4.50      141.15     20.52 o 
   4  18   8      178.05      211.17     23.85 o 
   0  19   8        1.26       12.89     11.71 o 
   1  19   8     1096.24      999.70     34.04 o 
   2  19   8        3.12       13.87     10.66 o 
   3  19   8      489.04      394.78     30.43 o 
   4  19   8      117.80      112.71     18.37 o 
   0  20   8      101.76       96.12     16.24 o 
   1  20   8      115.88      119.70     12.81 o 
   2  20   8      111.66       99.40     15.97 o 
   3  20   8       34.99      116.78     19.03 o 
   4  20   8        2.82       11.48     11.13 o 
   0  21   8      113.14      108.73     19.70 o 
   1  21   8      423.26      401.77     22.14 o 
   2  21   8       62.51       63.21     14.44 o 
   3  21   8      473.39      464.50     40.95 o 
   4  21   8       16.55       17.67      9.07 o 
   0  22   8     1686.61     1725.83     65.86 o 
   1  22   8       18.16       11.59      6.22 o 
   2  22   8      287.61      254.67     24.47 o 
   3  22   8        4.76       42.73     23.57 o 
   0  23   8      328.18      382.82     32.49 o 
   1  23   8       43.27       35.79      7.81 o 
   2  23   8       91.07      121.41     20.08 o 
   3  23   8      835.50      807.04     54.47 o 
   0  24   8       79.65       85.72     20.41 o 
   1  24   8       60.85      106.70     18.41 o 
   2  24   8      170.12      198.56     25.46 o 
   3  24   8       40.51      117.54     23.45 o 
   0  25   8      531.77      488.27     36.34 o 
   1  25   8     1498.41     1395.16     42.97 o 
   2  25   8      303.46      302.79     27.90 o 
   3  25   8      366.23      344.75     36.37 o 
   0  26   8        3.83       51.68     16.05 o 
   1  26   8      164.94      172.82     16.69 o 
   2  26   8        0.15       25.62     11.61 o 
   3  26   8       29.22       81.95     27.25 o 
   0  27   8      394.79      402.92     34.97 o 
   1  27   8      270.05      288.05     20.06 o 
   2  27   8        5.30       16.28     12.54 o 
   3  27   8      587.35      567.26     46.82 o 
   0  28   8     1414.21     1516.04     72.34 o 
   1  28   8       52.48       55.18      9.80 o 
   2  28   8      438.69      387.33     32.27 o 
   3  28   8       13.54        6.47     18.97 o 
   0  29   8     1031.73     1147.66     58.34 o 
   1  29   8        1.75       -2.81      7.41 o 
   2  29   8      273.29      317.75     30.98 o 
   3  29   8       35.56       13.55     10.64 o 
   0  30   8      248.38      303.85     38.35 o 
   1  30   8       59.14       79.87     14.15 o 
   2  30   8      699.55      605.43     40.97 o 
   3  30   8       76.65       68.09     18.85 o 
   0  31   8      141.75      149.15     22.90 o 
   1  31   8      275.92      286.49     28.16 o 
   2  31   8       41.83       67.57     16.16 o 
   0  32   8       21.84       15.91     16.39 o 
   1  32   8      253.93      281.94     28.05 o 
   2  32   8       68.61       50.11     14.43 o 
   0  33   8        0.11        9.91     10.82 o 
   1  33   8      370.73      357.53     31.20 o 
   2  33   8       23.51       21.86      9.43 o 
   0  34   8       48.12       14.21     13.16 o 
   1  34   8       20.63       67.89     17.35 o 
   2  34   8       76.63      107.38     18.73 o 
   0  35   8        3.00       -5.21      8.98 o 
   1  35   8      453.82      446.94     35.26 o 
   0  36   8       54.48       49.51     13.94 o 
   1  36   8       18.74       30.63     13.48 o 
   0  37   8       37.20       75.35     18.45 o 
   1  37   8       42.59       44.18     23.52 o 
   1   1   9       64.23       50.49     10.78 o 
   2   1   9      111.46      128.74     26.06 o 
   3   1   9       10.89       -6.60     11.57 o 
   4   1   9       39.30       78.10     29.58 o 
   1   2   9       63.97       48.34     10.83 o 
   2   2   9      279.73      265.01     35.57 o 
   3   2   9       57.02       24.37     13.53 o 
   4   2   9      113.85       99.29     26.02 o 
   1   3   9        0.38       -6.15      7.74 o 
   2   3   9      104.52       88.73     22.04 o 
   3   3   9        0.72       14.67     13.07 o 
   4   3   9       91.70       69.86     22.63 o 
   1   4   9        1.26       -5.75      6.93 o 
   2   4   9        2.95       -3.78     12.06 o 
   3   4   9        0.71       22.90     13.19 o 
   4   4   9      147.74      147.79     27.49 o 
   1   5   9        8.56       12.27      7.14 o 
   2   5   9        8.09       54.67     20.95 o 
   3   5   9       31.90       14.77     10.20 o 
   4   5   9       63.09       62.25     17.98 o 
   1   6   9       54.62       40.18      9.37 o 
   2   6   9      775.38      844.68     72.23 o 
   3   6   9        0.07        2.45      8.13 o 
   4   6   9       14.50       66.46     18.47 o 
   1   7   9        8.77        6.29      6.74 o 
   2   7   9      662.25      652.82     39.97 o 
   3   7   9       17.40       13.64     11.23 o 
   4   7   9      271.21      244.96     30.22 o 
   1   8   9      205.34      177.79     22.87 o 
   2   8   9       89.94       79.77     22.29 o 
   3   8   9       37.33       57.09     13.87 o 
   4   8   9      249.46      170.25     32.98 o 
   1   9   9       59.04       45.21     10.75 o 
   2   9   9      124.07      117.58     14.81 o 
   3   9   9      103.48       77.68     17.83 o 
   4   9   9       70.41      113.79     31.88 o 
   1  10   9       83.51       69.23     12.37 o 
   2  10   9        0.49        1.44      7.35 o 
   3  10   9        0.06        6.23     10.75 o 
   4  10   9       35.93       42.07     18.61 o 
   1  11   9       72.55       66.80     11.04 o 
   2  11   9      100.43       63.23     11.68 o 
   3  11   9       32.94       21.10     11.19 o 
   4  11   9        0.00       -4.12     13.35 o 
   1  12   9        5.48        9.46      6.25 o 
   2  12   9       86.45       99.68     14.62 o 
   3  12   9       18.20       22.77     12.02 o 
   4  12   9       57.18       31.11     10.38 o 
   1  13   9      172.74      153.61     16.39 o 
   2  13   9        3.49       13.33     15.04 o 
   3  13   9      102.44       97.50     31.55 o 
   4  13   9        5.09       18.46     11.93 o 
   1  14   9        1.91       -7.05      7.05 o 
   2  14   9      208.60      199.95     19.95 o 
   3  14   9        3.46       21.95     11.22 o 
   4  14   9        0.11        0.22      7.99 o 
   1  15   9        1.48       -4.97      5.56 o 
   2  15   9      116.19      107.29     13.63 o 
   3  15   9      164.30      141.19     27.12 o 
   4  15   9       33.45       44.64     11.66 o 
   1  16   9        5.61        1.85      5.46 o 
   2  16   9        1.28       13.93      8.93 o 
   3  16   9       41.49        6.19      8.89 o 
   1  17   9        0.25        7.43      5.51 o 
   2  17   9       41.49       19.75     10.84 o 
   3  17   9       33.61       32.45     16.81 o 
   1  18   9        3.11       -5.87      5.87 o 
   2  18   9       85.09       54.02     11.43 o 
   3  18   9       32.88        3.94     17.29 o 
   1  19   9       41.79       33.85      7.33 o 
   2  19   9       27.90       32.84     10.41 o 
   3  19   9       60.44       42.64     18.09 o 
   1  20   9        0.35       -2.98      6.56 o 
   2  20   9       92.39       94.39     15.88 o 
   3  20   9       11.46       14.97      9.81 o 
   1  21   9       63.25       44.27     10.12 o 
   2  21   9        0.05       -6.43      9.46 o 
   3  21   9       63.78       61.00     14.33 o 
   1  22   9        1.35        5.73      6.30 o 
   2  22   9        7.82       16.93      9.66 o 
   3  22   9       60.96       73.84     14.32 o 
   1  23   9       23.85       21.66      8.52 o 
   2  23   9      220.53      180.15     22.14 o 
   3  23   9        0.63       29.85     11.78 o 
   1  24   9      288.06      238.04     24.37 o 
   2  24   9      239.72      187.81     22.29 o 
   3  24   9      351.61      330.52     32.74 o 
   1  25   9       63.76       37.91     10.63 o 
   2  25   9       19.80       19.43     15.33 o 
   3  25   9       21.63       60.79     17.94 o 
   1  26   9      112.41       90.77     16.10 o 
   2  26   9       13.29       13.14      8.96 o 
   1  27   9        0.40        5.03      8.77 o 
   2  27   9       50.39       38.69     13.44 o 
   1  28   9       44.85       30.05     15.88 o 
   2  28   9      198.26      165.12     31.51 o 
   1  29   9        0.00       -5.24     16.35 o 
   2  29   9       11.70       30.94     12.70 o 
   1  30   9       54.79       33.87     12.29 o 
   2  30   9       25.45       22.71     11.44 o 
   1  31   9      144.84      124.55     20.76 o 
   2  31   9       19.54       16.66     11.51 o 
   1  32   9        3.14        4.70      8.51 o 
   1  33   9        3.07        6.94      8.48 o 
   0   0  10      556.28      600.21     69.32 o 
   1   0  10       35.44       20.48     22.41 o 
   2   0  10      755.35      703.75     85.49 o 
   3   0  10       82.66       92.21     37.39 o 
   0   1  10      103.46      205.37     32.23 o 
   1   1  10       38.24       38.65     11.86 o 
   2   1  10      142.71      284.40     42.94 o 
   3   1  10       91.31      189.27     36.40 o 
   0   2  10     1099.82     1107.46     66.99 o 
   1   2  10      688.33      676.11     36.89 o 
   2   2  10      546.12      492.20     50.83 o 
   3   2  10      621.90      628.28     59.93 o 
   0   3  10      134.98      380.67     42.90 o 
   1   3  10        6.75      191.17     28.17 o 
   2   3  10        0.22      105.42     28.79 o 
   3   3  10       59.66      246.07     40.40 o 
   0   4  10     1451.86     1396.97     76.43 o 
   1   4  10     2556.51     2621.15     83.97 o 
   2   4  10      339.59      319.13     39.82 o 
   3   4  10      634.24      540.99     55.59 o 
   0   5  10      266.35      357.43     39.68 o 
   1   5  10     2071.51     2172.33     66.35 o 
   2   5  10        6.84       44.31     21.62 o 
   3   5  10      127.59      245.38     40.29 o 
   0   6  10       30.99       58.78     19.84 o 
   1   6  10      214.44      376.64     31.30 o 
   2   6  10      442.19      393.23     46.21 o 
   3   6  10      430.37      353.48     45.18 o 
   0   7  10      335.08      318.08     36.30 o 
   1   7  10      115.87      144.77     18.21 o 
   2   7  10      196.75      201.05     38.46 o 
   3   7  10       18.83       76.16     22.64 o 
   0   8  10        2.96       16.81     14.59 o 
   1   8  10       36.10       25.74     10.81 o 
   2   8  10       91.93      166.85     37.08 o 
   3   8  10       41.32       24.56     16.40 o 
   0   9  10      550.36      497.38     90.40 o 
   1   9  10        6.53        1.09      7.97 o 
   2   9  10      586.24      507.15     52.26 o 
   3   9  10        0.09       -6.31     13.30 o 
   0  10  10      727.35      698.98     65.77 o 
   1  10  10      128.14      133.14     17.18 o 
   2  10  10      178.86      237.27     37.69 o 
   3  10  10       15.56       28.23     15.94 o 
   0  11  10      398.26      472.75     46.20 o 
   1  11  10      368.86      335.72     26.26 o 
   2  11  10       17.77      139.53     44.39 o 
   3  11  10       88.00       82.47     25.45 o 
   0  12  10      696.07      648.51     52.77 o 
   1  12  10      107.72      116.27     16.47 o 
   2  12  10     1140.38     1052.12     75.15 o 
   3  12  10      312.52      217.80     37.53 o 
   0  13  10      170.35      275.62     35.82 o 
   1  13  10        2.96        2.56      6.99 o 
   2  13  10      528.73      623.88     59.02 o 
   3  13  10       39.88       50.09     35.83 o 
   0  14  10      960.92      973.33     51.36 o 
   1  14  10      131.23      139.74     21.48 o 
   2  14  10      482.37      488.14     52.67 o 
   3  14  10       60.47      100.29     22.02 o 
   0  15  10      464.99      489.94     37.29 o 
   1  15  10        4.93       12.72     11.33 o 
   2  15  10      550.98      473.65     42.24 o 
   3  15  10      145.56      171.63     26.79 o 
   0  16  10      513.40      546.33     39.36 o 
   1  16  10       11.46        4.48      9.47 o 
   2  16  10       98.91      132.49     23.57 o 
   3  16  10        6.52        0.67     11.35 o 
   0  17  10      374.63      372.25     33.08 o 
   1  17  10        1.30       -6.42      9.62 o 
   2  17  10       89.93       91.36     19.13 o 
   3  17  10      151.74      126.83     28.73 o 
   0  18  10      259.23      247.68     30.27 o 
   1  18  10       35.46        9.36      9.35 o 
   2  18  10      215.99      234.98     30.96 o 
   3  18  10       20.02        0.52     14.64 o 
   0  19  10      206.11      192.48     24.40 o 
   1  19  10      192.42      176.19     21.24 o 
   2  19  10      273.87      311.15     34.60 o 
   3  19  10       12.23       45.50     21.11 o 
   0  20  10        0.11       20.39     16.53 o 
   1  20  10       15.58       35.77     12.86 o 
   2  20  10      124.96      166.90     26.53 o 
   0  21  10      594.59      544.59     76.88 o 
   1  21  10      233.48      189.92     22.35 o 
   2  21  10      400.99      383.69     39.13 o 
   0  22  10      670.48      675.98     45.70 o 
   1  22  10       61.62       88.64     17.24 o 
   2  22  10      289.67      338.88     37.06 o 
   0  23  10       86.03      130.88     21.63 o 
   1  23  10      234.30      235.52     25.24 o 
   2  23  10      113.31      144.88     26.93 o 
   0  24  10      142.16      140.31     23.15 o 
   1  24  10      292.34      248.17     25.95 o 
   2  24  10      256.61      258.77     32.90 o 
   0  25  10        0.56       14.87     19.91 o 
   1  25  10       31.61       70.00     20.10 o 
   2  25  10       27.83       49.46     15.90 o 
   0  26  10       79.01       37.22     13.47 o 
   1  26  10      570.87      585.87     45.70 o 
   2  26  10       51.26       38.85     12.22 o 
   0  27  10       61.48      200.15     27.58 o 
   1  27  10       27.91       34.33     16.00 o 
   0  28  10     1458.48     1423.09     68.41 o 
   1  28  10       84.04       88.00     16.91 o 
   0  29  10      272.43      332.36     34.92 o 
   1  29  10       57.87       42.99     12.40 o 
   0  30  10      363.22      355.86     35.78 o 
   1   1  11       21.97       32.04     11.24 o 
   2   1  11       14.88       43.03     18.62 o 
   3   1  11        0.13       28.95     21.34 o 
   1   2  11      304.70      327.28     32.14 o 
   2   2  11      127.24      124.24     36.93 o 
   3   2  11      305.77      259.13     41.11 o 
   1   3  11      185.84      151.32     22.90 o 
   2   3  11       38.37       15.60     31.88 o 
   3   3  11      130.51      125.26     30.74 o 
   1   4  11      109.83       98.10     18.71 o 
   2   4  11        0.06        7.94     15.03 o 
   3   4  11       18.46       25.83     25.59 o 
   1   5  11        0.98       14.97     10.08 o 
   2   5  11       20.43       19.40     13.31 o 
   3   5  11        0.78        5.11     10.08 o 
   1   6  11       47.99       20.00      9.37 o 
   2   6  11        7.89       22.15     13.58 o 
   3   6  11       41.10       34.77     16.92 o 
   1   7  11       10.07       -4.40     11.03 o 
   2   7  11       28.18       11.85     15.18 o 
   3   7  11       74.58       23.40     17.69 o 
   1   8  11       67.47       64.09     15.91 o 
   2   8  11        5.21        5.28     42.94 o 
   3   8  11        1.57       -7.08     11.55 o 
   1   9  11        6.25      -13.67     13.67 o 
   2   9  11      180.56      136.78     29.61 o 
   3   9  11       45.26       38.17     20.91 o 
   1  10  11       26.45       15.06     10.44 o 
   2  10  11       19.22       15.16     15.11 o 
   3  10  11       42.25       44.22     21.56 o 
   1  11  11        6.97        7.35     10.12 o 
   2  11  11       15.55       29.11     15.83 o 
   1  12  11       38.55       38.91     13.52 o 
   2  12  11        0.14       13.57     18.70 o 
   1  13  11       25.71       12.87     10.82 o 
   2  13  11        0.74        7.11     14.91 o 
   1  14  11       28.28       34.01     13.85 o 
   2  14  11        4.47       16.56     18.75 o 
   1  15  11      124.50       85.86     14.75 o 
   2  15  11       27.01       15.02     12.35 o 
   1  16  11        2.89       11.24     10.77 o 
   2  16  11       27.03        7.75     11.54 o 
   1  17  11        0.01       -7.30      9.16 o 
   2  17  11        0.02      -12.24     12.24 o 
   1  18  11       31.51       22.67     12.53 o 
   2  18  11       85.22       73.74     19.03 o 
   1  19  11        4.68       -5.51      8.84 o 
   2  19  11        2.31       11.82     14.21 o 
   1  20  11       40.16       -1.33      9.42 o 
   2  20  11       96.36       88.34     20.19 o 
   1  21  11       86.28       84.99     18.25 o 
   1  22  11       13.53       14.03     11.03 o 
   1  23  11       14.82       17.10     14.31 o 
   1  24  11       98.90       89.01     19.14 o 
   0   0  12     4405.29     4754.19    217.17 o 
   1   0  12       10.68      139.58     45.07 o 
   2   0  12      828.73      879.38    106.11 o 
   0   1  12     1716.24     2217.63    172.63 o 
   1   1  12      430.35      415.95     99.30 o 
   2   1  12     1016.13     1057.42     80.51 o 
   0   2  12        0.06      292.06     41.46 o 
   1   2  12      119.36      173.47     60.04 o 
   2   2  12       60.79      236.03     55.13 o 
   0   3  12      224.90      255.54     37.15 o 
   1   3  12      135.09      181.30     33.38 o 
   2   3  12      273.32      200.84     45.82 o 
   0   4  12      198.77      153.60     29.04 o 
   1   4  12      399.15      405.81     49.65 o 
   2   4  12       10.06       52.63     21.50 o 
   0   5  12       36.95       34.93     44.60 o 
   1   5  12        3.73       92.94     26.62 o 
   2   5  12       45.14       60.51     22.59 o 
   0   6  12      277.63      297.30     39.98 o 
   1   6  12      348.72      328.92     42.86 o 
   2   6  12       53.47       77.48     26.02 o 
   0   7  12      909.06      809.11     64.09 o 
   1   7  12        1.71       48.94     23.95 o 
   2   7  12      331.71      304.94     43.34 o 
   0   8  12       17.94      121.08     29.54 o 
   1   8  12      371.97      286.11     41.13 o 
   2   8  12       13.26       94.34     61.92 o 
   0   9  12      442.74      373.76     44.26 o 
   1   9  12        6.41       16.40     17.78 o 
   0  10  12       13.78       65.68     23.05 o 
   1  10  12      134.33      138.85     28.88 o 
   0  11  12      344.05      419.34     47.27 o 
   1  11  12        2.50      -12.86     12.86 o 
   0  12  12        0.53       51.08     26.82 o 
   1  12  12      120.01       83.87     27.11 o 
   0  13  12      200.95      215.86     27.22 o 
   1  13  12        8.38       27.29     16.86 o 
   0  14  12       32.02       35.79     16.39 o 
   1  14  12      180.38      163.30     24.77 o 
   0  15  12      166.56      162.30     23.82 o 
   1  15  12       44.37       80.95     19.87 o 
   0  16  12        3.68        0.50     10.00 o 
   1  16  12      470.98      440.87     35.34 o 
   0  17  12      133.08      108.15     23.83 o 
                                                 
